# Supplementary material for: Involvement of Oral Microbiome in the Development of Oral Malignancy
Source: Cancers (Basel). 2025 Feb 13;17(4):632. doi: 10.3390/cancers17040632 (PMC11852801; doi:10.3390/cancers17040632)
Supplement: Supplementary file 1 [file cancers-17-00632-s001.zip]

Archive with 1 entries (1 files):
- cancers-3453708-supplementary.xlsx
