# Supplementary material for: Involvement of Oral Microbiome in the Development of Oral Malignancy
Source: Cancers (Basel). 2025 Feb 13;17(4):632. doi: 10.3390/cancers17040632 (PMC11852801; doi:10.3390/cancers17040632)
Supplement: Supplementary file 1 [file cancers-17-00632-s001.zip › cancers-3453708-supplementary.xlsx]

## Sheet: Supplementary Table 1
Supplementary Table 1a						Supplementary Table 1b
Species-specific primer sets for competitive PCR analysis.						Species-specific amplification conditions for PCR analysis
Target bacteria	Primer	Primer sets sequence (From 5′ to3′)	Expected Size (bp)	Reference		Target bacteria	Denaturing	Amplification conditions		Cycles	Reference
								Annealing	Extension
S. mutans	Forward	GGCACCACAACATTGGGAAGCTCAGTT	433	[50]		S. mutans	98°C 10 sec	55°C 30 sec	68°C 30 sec	35	[54]
	Reverse	GGAATGGCCGCTAAGTCAACAGGAT
P. gingivalis	Forward	TGTAGATGACTGATGGTGAAAACC	197	[51]		P. gingivalis					[55]
	Reverse	ACGTCATCCCCACCTTCCTC
P. intermedia	Forward	TTTGTTGGGGAGTAAAGCGGG	575	[52]		P. intermedia	98°C 10 sec	55°C 30 sec	72°C 1 min	35	[52]
	Reverse	TCAACATCTCTGTATCCTGCGT
A. actinomycetemcomitans	Forward	AAACCCATCTCTGAGTTCTTCTTC	557	[53]		A. actinomycetemcomitans	98°C 10 sec	60°C 30 sec	72°C 1 min	40	[56]
	Reverse	ATGCCAACTTGACGTTAAAT
F. nucleatum	Forward	AGGGCATCCTAGAATTAT	817			F. nucleatum	94°C 30 sec	55°C 30 sec	72°C 30 sec	30	[53]
	Reverse	GGGACACTGAAACATCTCTGTCTCA
T. forsythia	Forward	GCGTATGTAACCTGCCCGCA	641			T. forsythia	95°C 30 sec	60°C 30 sec	72°C 1 min	40
	Reverse	TGCTTCAGTGTCAGTTATACCT
T. denticola	Forward	TAATACCGAATGTGCTCATTTACAT	316			T. denticola	95°C 30 sec	55°C 30 sec	72°C 1 min	40
	Reverse	TCAAAGAAGCATTCCCTCTTCTTCTTA
Supplementary references
50. Hoshino, T.; Kawaguchi, M.; Shimizu, N.; Hoshino, N.; Ooshima, T.; Fujiwara, T. PCR Detection and Identification of Oral Streptococci in Saliva Samples Using Gtf Genes. Diagn. Microbiol. Infect. Dis. 2004, 48, 195–199.
51. Ready, D.; D’Aiuto, F.; Spratt, D.A.; Suvan, J.; Tonetti, M.S.; Wilson, M. Disease Severity Associated with Presence in Subgingival Plaque of Porphyromonas Gingivalis, Aggregatibacter Actinomycetemcomitans, and Tannerella Forsythia, Singly or in Combination, as Detected by Nested Multiplex PCR. J. Clin. Microbiol. 2008, 46, 3380–3383.
52. Ashimoto, A.; Chen, C.; Bakker, I.; Slots, J. Polymerase Chain Reaction Detection of 8 Putative Periodontal Pathogens in Subgingival Plaque of Gingivitis and Advanced Periodontitis Lesions. Oral Microbiol. Immunol. 1996, 11, 266–273.
53. Lu, H.; Zhu, C.; Li, F.; Xu, W.; Tao, D.; Feng, X. Putative Periodontopathic Bacteria and Herpesviruses in Pregnant Women: A Case-Control Study. Sci. Rep. 2016, 6, 27796.
54. Psoter, W.J.; Ge, Y.; Russell, S.L.; Chen, Z.; Katz, R.V.; Jean-Charles, G.; Li, Y. PCR Detection of Streptococcus Mutans and Aggregatibacter Actinomycetemcomitans in Dental Plaque Samples from Haitian Adolescents. Clin. Oral Investig. 2011, 15, 461–469.
55. Amano, A.; Nakagawa, I.; Kataoka, K.; Morisaki, I.; Hamada, S. Distribution of Porphyromonas Gingivalis Strains with FimA Genotypes in Periodontitis Patients. J. Clin. Microbiol. 1999, 37, 1426–1430.
56. Kobayashi, N.; Ishihara, K.; Sugihara, N.; Kusumoto, M.; Yakushiji, M.; Okuda, K. Colonization Pattern of Periodontal Bacteria in Japanese Children and Their Mothers. J. Periodontal Res. 2008, 43, 156–161.

## Sheet: Supplementary Figure 1
Supplementary Figure 1

## Sheet: Supplementary Table 2
Supplementary Table 2
A detailed summary of the sequencing depth
read depth
sample-id	input	filtered	denoised	merged	non-chimeric
#q2:types	numeric	numeric	numeric	numeric	numeric
Control 1	47732	39123	38721	36791	35225
Control 2	49089	39838	39313	37808	36667
Control 3	56517	45762	45060	42289	41295
Control 4	60808	49401	48754	46372	45776
Control 5	46922	38276	38006	37133	36148
Control 6	62146	50180	50163	50050	49850
Control 7	52147	42057	41581	39688	38615
Control 8	45451	35164	34743	33223	32535
Control 9	60516	49345	48649	46333	45324
Control 10	52250	42355	41909	40897	40079
Control 11	49470	39787	39324	38011	37100
Control 12	48030	38912	38534	37479	36819
Control 13	54220	44154	43735	42562	41542
Control 14	49684	40494	39974	38430	37847
Control 15	47837	39404	38900	37359	36067
Control 16	61034	48590	48547	48158	48130
Control 17	49453	40934	40272	38678	37702
Control 18	54117	44533	44040	42322	41820
Control 19	69237	56113	56094	55885	55495
Control 20	50177	42170	41679	40526	39374
OPMDs 1	43062	38205	37734	36964	35646
OPMDs 2	41741	37118	36538	35619	34834
OPMDs 3	50096	44309	43514	41625	40995
OPMDs 4	39864	34807	34139	32426	31903
OPMDs 5	40546	36104	35674	34583	34309
OPMDs 6	43691	39024	38803	38506	37142
OPMDs 7	44766	39805	39396	38317	37341
OPMDs 8	43266	38501	38102	37507	36398
OPMDs 9	39066	33560	33203	32354	31681
OPMDs 10	42805	37936	37184	35017	34447
OPMDs 11	41085	36745	36271	35491	35048
OPMDs 12	40993	36020	35647	34923	29431
OPMDs 13	33352	29824	29509	28997	28633
OPMDs 14	40538	36252	35641	33750	33502
OPMDs 15	38904	34682	34223	33125	32493
OPMDs 16	46531	41120	40631	39276	38950
OPMDs 17	41884	37020	36436	34816	34564
OPMDs 18	39639	35445	34935	33693	33417
OPMDs 19	40508	35393	34401	32979	31863
OPMDs 20	37662	32925	32407	30972	30313
OSCC 1	60943	50510	50409	49576	49462
OSCC 2	74646	61109	61089	61054	60894
OSCC 3	53449	43999	43934	43676	43410
OSCC 4	59819	46961	46329	44640	43953
OSCC 5	52715	43597	43144	41255	40560
OSCC 6	66385	53939	53896	53688	53687
OSCC 7	49621	40221	39951	38973	38664
OSCC 8	57599	46207	45868	44773	43481
OSCC 9	49571	40827	40223	38353	37291
OSCC 10	64849	53541	53524	53449	53449
OSCC 11	49813	41206	40745	39842	39095
OSCC 12	53086	43084	42447	40872	39823
OSCC 13	51781	43258	42906	41964	39430
OSCC 14	53735	44376	43826	42264	41625
OSCC 15	54101	44260	43736	42231	41843
OSCC 16	53326	44679	44085	42703	41819
OSCC 17	50254	40461	40012	38844	38032
OSCC 18	50251	41259	40800	39618	38481
OSCC 19	50374	40960	40379	38230	37567
OSCC 20	66583	53373	52686	50438	49738

## Sheet: Supplementary Table 3
Supplementary Table 3
List of taxa and their relative abundance in each sample
Phylum-level
# Constructed from biom file
#OTU ID	Control 1	Control 2	Control 3	Control 4	Control 5	Control 6	Control 7	Control 8	Control 9	Control 10	Control 11	Control 12	Control 13	Control 14	Control 15	Control 16	Control 17	Control 18	Control 19	Control 20	OPMDs 1	OPMDs 2	OPMDs 3	OPMDs 4	OPMDs 5	OPMDs 6	OPMDs 7	OPMDs 8	OPMDs 9	OPMDs 10	OPMDs 11	OPMDs 12	OPMDs 13	OPMDs 14	OPMDs 15	OPMDs 16	OPMDs 17	OPMDs 18	OPMDs 19	OPMDs 20	OSCC 1	OSCC 2	OSCC 3	OSCC 4	OSCC 5	OSCC 6	OSCC 7	OSCC 8	OSCC 9
k__Bacteria;__	0.00190206	0.000190907	0.00464947	0.000152919	0	0	0.00015538	0.000153681	4.41267e-05	0.000449113	0.000350404	0.000162959	0.000409224	0.000581288	5.54524e-05	0	0.000822238	0.00260641	0	0.000609539	0.000140268	0.00103347	0.000317112	0.00137918	0.000612084	8.07711e-05	0.000214242	0.000302214	0.00145197	0.000203211	0.000485049	0.000475689	0.00122237	0.000507432	0	0.00462131	0.000983682	0.001197	0.0272416	0.000890707	0	0.00208559	0	9.10063e-05	0.000961538	0	0.000517277	0.000183988	0.000670403
k__Bacteria;p__	0.000652945	0	0	8.7382e-05	5.53281e-05	0	0	0	0	0.000124754	0	0	0	0	0	0	0	7.1736e-05	0	0	0	0	0	0	0	0.000780787	0.000133901	0	0.00148354	0	0.000114129	0	0.000314323	0.000179094	0	0.000872914	0	5.98498e-05	0.00288736	0	0	0	0	0	0	0	0	9.19942e-05	0
k__Bacteria;p__Acidobacteria	0	0	0	0	0	0	0	0	0	0	0	0	9.62881e-05	0	0	0	0	0	0	0	0	0	0	0	0	0	0	0	0	0	0	0	0	0	0	0	0	0	0	0	0	0	0	0	0	0	0	0	0
k__Bacteria;p__Actinobacteria	0.0877786	0.156435	0.0309723	0.102324	0.271108	0.0269609	0.0722517	0.0900876	0.0407731	0.103496	0.0668733	0.121242	0.0704347	0.053822	0.0196579	0.0308124	0.155111	0.123601	0.0450671	0.138873	0.0701341	0.066171	0.0389072	0.0607153	0.134163	0.107614	0.0477491	0.0345898	0.0299233	0.0227886	0.0288176	0.18997	0.0634582	0.0488031	0.113163	0.00672657	0.110172	0.122034	0.0149076	0.0401478	0.0329748	0.0217427	0.103778	0.0630901	0.0176775	0.0348501	0.0241051	0.00275983	0.00933201
k__Bacteria;p__Bacteroidetes	0.469013	0.24567	0.343238	0.24408	0.250138	0.109228	0.315939	0.319379	0.227804	0.22785	0.186038	0.160895	0.286072	0.29931	0.221837	0.117785	0.203013	0.338307	0.100694	0.190837	0.190681	0.280703	0.318063	0.208758	0.222653	0.125653	0.266945	0.184296	0.472555	0.251836	0.290744	0.123373	0.435442	0.382306	0.231127	0.371836	0.263395	0.239639	0.424756	0.234025	0.329505	0.0388708	0.156623	0.29502	0.165039	0.0593626	0.573634	0.235114	0.272345
k__Bacteria;p__Cyanobacteria	0.00119233	0	0	0	0	0.000782347	0.00111356	0	0	0	0	0	0	0	0	0.00203615	0	0	0	0	0	0	0	0	0.000204028	0.000942329	0	0	0	0	8.55969e-05	0.00125718	0.000419097	0	0	0	0.000202523	0.000239399	0	0.00465147	0	0.00118238	0	0	0	0	0	0	0
k__Bacteria;p__Firmicutes	0.324571	0.514141	0.434193	0.468914	0.407104	0.194042	0.354966	0.279176	0.400119	0.485915	0.44779	0.479372	0.247412	0.237165	0.394322	0.200332	0.369211	0.306743	0.14131	0.579926	0.447315	0.434202	0.330748	0.304454	0.350957	0.355097	0.436357	0.446178	0.236072	0.327576	0.140122	0.331453	0.335557	0.304012	0.320315	0.319641	0.31041	0.377173	0.190691	0.603965	0.471695	0.0617302	0.380604	0.309308	0.677416	0.100006	0.312125	0.238863	0.346384
k__Bacteria;p__Fusobacteria	0.0411923	0.0185453	0.0118658	0.0368752	0.00663937	0.00651956	0.014036	0.072107	0.0219751	0.0427406	0.0128032	0.0144219	0.0252516	0.00800592	0.0616907	0.0122585	0.0352766	0.0878288	0.0129381	0.0140448	0.0135219	0.0208991	0.0227833	0.0308121	0.0383864	0.0936406	0.0284406	0.023298	0.0255042	0.0702529	0.0218557	0.0376814	0.0689764	0.0407737	0.078817	0.12896	0.0458859	0.0779843	0.0584063	0.0210141	0.0280417	0.00183926	0.00797051	0.0541487	0.0550296	0.0037998	0.02964	0.0202387	0.081092
k__Bacteria;p__GN02	0	0	0.00012108	0	0	0	0	0	0	0	0	0	0.00012036	0	0	0	0	0	0	0	0	0	9.75729e-05	9.4035e-05	0	0	0	0	0	0.000290301	0	0	0	0	0	0	0.000173591	0	0	0	0	0	0	0	0	0	0	0.00287482	0
k__Bacteria;p__Proteobacteria	0.0301207	0.0261816	0.102894	0.043975	0.0593947	0.654905	0.217972	0.202059	0.261914	0.132713	0.275903	0.222059	0.358529	0.371866	0.263482	0.632308	0.214074	0.077164	0.692567	0.0717479	0.26867	0.188724	0.185632	0.348525	0.214259	0.305476	0.176428	0.297901	0.0401187	0.300897	0.500428	0.314193	0.0422939	0.188048	0.219555	0.0663158	0.223585	0.151779	0.178263	0.0404447	0.130444	0.869527	0.3481	0.261347	0.0390286	0.798201	0.0339334	0.488673	0.199244
k__Bacteria;p__SR1	0	0	0.0037777	0	0	0.00108325	0	0	0.00388315	0	0	0	0	0.000898354	0.00138631	0	0.000106095	0	0.000630687	0	0	0	0.0111965	0.00018807	0.000320616	0	0.00259768	0	0	0.00304816	0	0	0	0.000208943	0	7.70218e-05	8.67955e-05	0.000149624	0.00681041	0.000164946	0	0	0	0	0.00512821	0	0	0.00174789	0.00112628
k__Bacteria;p__Spirochaetes	0.0226544	0.0178907	0.0388183	0.0661264	0.0024621	0.00200602	0.00121714	0.0116797	0.00317712	0.00149704	0.00296496	0.00114072	0.000770305	0.00288002	0.00388166	0.00124662	0.00469471	0.0382592	0.00558609	0.001981	0.00179543	0.00071769	0.0389804	0.0253268	0.0263488	0.00710786	0.00211564	0.011127	0.164231	0.01347	0.00756106	0	0.0317815	0.0153125	0.000984828	0.0827471	0.0247078	0.0101146	0.0661896	0.0208162	0.00349763	0	0.000668049	0.00689373	0.0105523	0	0.00651769	0.0047147	0.0681666
k__Bacteria;p__Synergistetes	0.00246984	0.000245452	0.000217944	0.00740563	0.000580945	0	0	0.000799139	0	0.000299409	0.000485175	0	0.000168504	0.00383122	0	0.00164139	0	0.0077714	0	0.000177782	0.000280536	0.000172246	0.00124405	0.00805567	0.00122417	0.000323084	8.03406e-05	0.00109896	0.0208642	0.00296107	0.00325268	0.000339778	0.00240981	0.00110441	0.000153879	0.00536585	0.00104155	0.00356106	0.00486458	0.00075875	0.00121305	0	0	0.00029577	0.00273669	0	0.000206911	0	0.0048269
k__Bacteria;p__TM7	0.0184528	0.0204544	0.0187674	0.0240301	0.00121722	0.00447342	0.0218827	0.0229292	0.039339	0.00217071	0.00539084	0.000624677	0.00156468	0.0136074	0.0306652	0	0.0172139	0.00829747	0	0.00180322	0.00746227	0.00737785	0.0460788	0.00630035	0.00778221	0.00328469	0.0388581	0.000686851	0.00631293	0.00658983	0.0045081	0.00125718	0.0062166	0.0178198	0.0358847	0.00467266	0.0188925	0.0158303	0.022534	0.0330551	0.00236545	0.00162578	0.00225754	0.00650695	0.0241371	0.00378118	0.00796607	0.00264483	0.0098147
k__Bacteria;p__Tenericutes	0	0.000245452	0.0104855	0.00602936	0.00130021	0	0.00046614	0.00162901	0.000970788	0.00274458	0.00140162	8.14797e-05	0.00917144	0.00803234	0.00302215	0.00157906	0.000477428	0.00934959	0.00120732	0	0	0	0.00595195	0.00539134	0.00308957	0	8.03406e-05	0.000522007	0.00148354	8.70903e-05	0.00202579	0	0.0119093	0.000925318	0	0.00816431	0.000462909	0.000239399	0.00244798	6.59783e-05	0.000262828	0.00139587	0	0.00329898	0.0022929	0	0.0113542	0.00209287	0.00699901
Genus-level
#OTU ID	Control 1	Control 2	Control 3	Control 4	Control 5	Control 6	Control 7	Control 8	Control 9	Control 10	Control 11	Control 12	Control 13	Control 14	Control 15	Control 16	Control 17	Control 18	Control 19	Control 20	OPMDs 1	OPMDs 2	OPMDs 3	OPMDs 4	OPMDs 5	OPMDs 6	OPMDs 7	OPMDs 8	OPMDs 9	OPMDs 10	OPMDs 11	OPMDs 12	OPMDs 13	OPMDs 14	OPMDs 15	OPMDs 16	OPMDs 17	OPMDs 18	OPMDs 19	OPMDs 20	OSCC 1	OSCC 2	OSCC 3	OSCC 4	OSCC 5	OSCC 6	OSCC 7	OSCC 8	OSCC 9
k__Bacteria;__;__;__;__;__	0.00190206	0.000190907	0.00464947	0.000152919	0	0	0.00015538	0.000153681	4.41267e-05	0.000449113	0.000350404	0.000162959	0.000409224	0.000581288	5.54524e-05	0	0.000822238	0.00260641	0	0.000609539	0.000140268	0.00103347	0.000317112	0.00137918	0.000612084	8.07711e-05	0.000214242	0.000302214	0.00145197	0.000203211	0.000485049	0.000475689	0.00122237	0.000507432	0	0.00462131	0.000983682	0.001197	0.0272416	0.000890707	0	0.00208559	0	9.10063e-05	0.000961538	0	0.000517277	0.000183988	0.000670403
k__Bacteria;p__;c__;o__;f__;g__	0.000652945	0	0	8.7382e-05	5.53281e-05	0	0	0	0	0.000124754	0	0	0	0	0	0	0	7.1736e-05	0	0	0	0	0	0	0	0.000780787	0.000133901	0	0.00148354	0	0.000114129	0	0.000314323	0.000179094	0	0.000872914	0	5.98498e-05	0.00288736	0	0	0	0	0	0	0	0	9.19942e-05	0
k__Bacteria;p__Acidobacteria;c__[Chloracidobacteria];o__RB41;f__;g__	0	0	0	0	0	0	0	0	0	0	0	0	9.62881e-05	0	0	0	0	0	0	0	0	0	0	0	0	0	0	0	0	0	0	0	0	0	0	0	0	0	0	0	0	0	0	0	0	0	0	0	0
k__Bacteria;p__Acidobacteria;c__[Chloracidobacteria];o__RB41;f__Ellin6075;g__	0	0	0	0	0	0	0	0	0	0	0	0	0	0	0	0	0	0	0	0	0	0	0	0	0	0	0	0	0	0	0	0	0	0	0	0	0	0	0	0	0	0	0	0	0	0	0	0	0
k__Bacteria;p__Actinobacteria;c__Actinobacteria;o__Actinomycetales;__;__	0	0	0.000145296	0	0	0	0	0.000184417	0	0	0	0.000135799	0	0.000792665	8.31785e-05	0	0	0.000406504	0	0	0	0	0.000268325	0.00012538	0.00206943	0.000807711	0	0.000384637	0.00233578	8.70903e-05	0	0	0.000244473	0.000238792	0.000800172	0	0.000115727	0.000389024	0	6.59783e-05	0	0	0	0	0	0	0.000155183	0	0.000241345
k__Bacteria;p__Actinobacteria;c__Actinobacteria;o__Actinomycetales;f__;g__	5.67779e-05	0	0.0013561	4.3691e-05	0	0	0.00023307	0.00116797	0.000639838	0	0	0	0.0018054	0.00171744	0	0	0.000132619	0.000765184	0	0.000279372	0	0.00011483	9.75729e-05	9.4035e-05	0.00148649	0.000188466	0	5.49481e-05	0	0.00159666	0	0.000271822	0.00240981	0.000686526	0.000307759	0	0.000173591	0.000897747	0.000439381	9.89674e-05	0	0	0	0.000477783	0	0	0	0	0.000241345
k__Bacteria;p__Actinobacteria;c__Actinobacteria;o__Actinomycetales;f__Actinomycetaceae;g__	0.000170334	0	0	0.000174764	0	0	0	0.0011065	0.000110317	0	0	0.00225427	0.000385152	0.000158533	0.000138631	0	0.000132619	0.0005978	0	0	0	0	0	0	0.00408056	0.000700016	0	0	9.4694e-05	0	0	0.00210662	0	0	0	0	0.000347182	0.0001197	0	0	0	0	0	0	0	0	0	0	0
k__Bacteria;p__Actinobacteria;c__Actinobacteria;o__Actinomycetales;f__Actinomycetaceae;g__Actinomyces	0.0629099	0.0920992	0.0149655	0.0697746	0.0975158	0.00585757	0.0289266	0.0696788	0.016018	0.0509494	0.0296496	0.0373177	0.0206779	0.029038	0.00396484	0.00450862	0.121771	0.0469871	0.0181638	0.0290039	0.0221343	0.0240857	0.0228321	0.0285553	0.0626075	0.0330085	0.0281192	0.0136546	0.00233578	0.00891224	0.0140664	0.0490299	0.0447735	0.0231329	0.0747238	0.00243902	0.0362516	0.0387827	0.00875624	0.0173853	0.02416	0.00364568	0.0264455	0.0242532	0.00939349	0.00847505	0.0130871	0.00183988	0.00370062
k__Bacteria;p__Actinobacteria;c__Actinobacteria;o__Actinomycetales;f__Actinomycetaceae;g__Mobiluncus	0	0	0	0	0	0	7.769e-05	0	0	0	0	0	0	0.000105689	0	0	0	0	0	0	0	0	0	0	0	0	0	0	0	0	0	0	0	0	0	0	0	0	0.000219691	0	0	0	0	0	0	0	0	0	0
k__Bacteria;p__Actinobacteria;c__Actinobacteria;o__Actinomycetales;f__Corynebacteriaceae;g__Corynebacterium	0.00122072	0.000927264	0.000508536	0.00242485	0.000221312	0	0.000440243	0.00276625	0.00211808	0.00159685	0.000134771	0.00768625	0.00170911	0.000502021	0.000499071	0	0.000397857	0.0206839	0	0.00317468	0.000785502	0.00200953	0.00109769	0.00137918	0.0125623	0.00643476	0.00107121	0.00239024	0	0.00127732	0.00262497	0.00332982	0	0.00376097	0.0173884	7.70218e-05	0.0109073	0.00299249	0.000596303	0.00112163	8.08702e-05	0	0.00359364	0.000955566	9.86193e-05	0	0.000853507	0.000137991	0.00222574
k__Bacteria;p__Actinobacteria;c__Actinobacteria;o__Actinomycetales;f__Dermacoccaceae;g__Dermacoccus	0	0	0	0	0	0	0	0	0	0	0	0	0	0	0	0	0	0	0.00243265	0	0	0	0	0	0	0	0	0	0	0	0	0	0	0	0	0	0	0	0	0	0	0	0	0	0	0	0	0	0
k__Bacteria;p__Actinobacteria;c__Actinobacteria;o__Actinomycetales;f__Frankiaceae;g__	0	0	0	0	0	0	0	0	0	0	0	0	0	0	0	0	0	0	0	0	0	0	0	0	5.82937e-05	0	0	0	0	0	0	0	0	0	0	0	0	0	0	0	0	0	0	0	0	0	0	0	0
k__Bacteria;p__Actinobacteria;c__Actinobacteria;o__Actinomycetales;f__Microbacteriaceae;g__Microbacterium	0	0	0	0	0	0.00210632	0	0	0	0	0	0	0	5.28443e-05	0	0.00822772	0	0	0	0	0	0	0	0	0	0	0	0	0	0	0	0	0	0	0	0	0	0	0	0	0.000545874	0.00906493	0	0	0	0.00476838	0	0	0
k__Bacteria;p__Actinobacteria;c__Actinobacteria;o__Actinomycetales;f__Micrococcaceae;g__Nesterenkonia	0	0	0	0	0	0	0	0	0	0	0	0	0	0	0	0	0	0	0	0	0	0	0	0	0	0	0	0	0	0	0	0	0	0	0	0	0	0	6.27687e-05	0	0	0	0	0	0	0	0	0	0
k__Bacteria;p__Actinobacteria;c__Actinobacteria;o__Actinomycetales;f__Micrococcaceae;g__Renibacterium	5.67779e-05	0	0	0	0	0.00407222	0	0	0	7.48522e-05	0	0	0	0	0	0.00517349	0	4.7824e-05	0.00340571	0	0	0	0	0	0	0	0	0	0	0	0	0	0	0	0	0	0	0	0	0	0	0.00899924	0.001912	0	0	0.012219	0	0	0
k__Bacteria;p__Actinobacteria;c__Actinobacteria;o__Actinomycetales;f__Micrococcaceae;g__Rothia	0.0146487	0.0520632	0.0104613	0.0185687	0.167119	0.0105115	0.0336916	0.0120178	0.0188642	0.0469822	0.0262803	0.0648307	0.0419094	0.0195788	0.0121718	0.0119884	0.0281417	0.051363	0.016488	0.103215	0.0340571	0.032296	0.00895231	0.0280851	0.0487627	0.0656669	0.0147291	0.0173361	0.000347211	0.00868	0.0104999	0.130237	0.012084	0.012059	0.0187733	0.000256739	0.0582977	0.0724482	0.00433104	0.0155709	0.00638874	0	0.0696383	0.0343321	0.00517751	0.0056252	0.0067246	0.000413974	0.00190394
k__Bacteria;p__Actinobacteria;c__Actinobacteria;o__Actinomycetales;f__Nocardioidaceae;g__Friedmanniella	0	0	0	0	0	0	0	0	0	0	0	0	0	0	0	0	0	0	0	0	0	0	0	0	0	0	0	0	0	0	0	0	0	0	0	0	0	0	0	0	0	0	0	0	0	0	0	0	0
k__Bacteria;p__Actinobacteria;c__Actinobacteria;o__Actinomycetales;f__Propionibacteriaceae;g__	0.00170334	0	0	0	0	0	0.000440243	6.14723e-05	0.00026476	0	0	0.000162959	0	0	0.0016913	0	0.000503952	0.000549976	0	0.000177782	0	0	0.000341505	0.00115977	0.000612084	0	0	0	0.00479783	0.0015386	0	0.00319391	0.000838194	0.000388037	9.23276e-05	0	0	0.00149624	0	0.000131957	0	0	0	0.000227516	0	0	0	0	0.000241345
k__Bacteria;p__Actinobacteria;c__Actinobacteria;o__Actinomycetales;f__Propionibacteriaceae;g__Propionibacterium	0	0	0	0	0	0.00278837	0	0	0	0	0	0	7.22161e-05	0	0	0	0	0	0	0	0	0	0	0	5.82937e-05	0	0	5.49481e-05	0	0	0	0.000373756	0	8.95469e-05	0	0	0	0.000179549	0	0	0	0	0	0	0	0.00376255	0	0	0
k__Bacteria;p__Actinobacteria;c__Actinobacteria;o__Bifidobacteriales;f__Bifidobacteriaceae;g__Alloscardovia	0	0	0	0	0	0	0.000802797	0	0	0	8.08625e-05	0	0.000337008	0	0	0	0	0	0	7.61924e-05	0	0	0	0	0	0	0	0	0.000568164	0	0	0	0	0	0	5.13479e-05	0	0	0	0	0	0	0	0	0.000172584	0	0	0	0
k__Bacteria;p__Actinobacteria;c__Actinobacteria;o__Bifidobacteriales;f__Bifidobacteriaceae;g__Bifidobacterium	0.00221434	0.00010909	0	0	0.000165984	0.00162487	0	0	0	0	0	0	0	0	0	0	0	9.5648e-05	0.00428867	0.00010159	0	0	0	0	0	0	0	0	0.00445062	0	0	0.000135911	0.000104774	8.95469e-05	0	0.000154044	0	0.000149624	9.41531e-05	0.000527826	0	3.2844e-05	0	0	0	0	0.000181047	0	0
k__Bacteria;p__Actinobacteria;c__Actinobacteria;o__Bifidobacteriales;f__Bifidobacteriaceae;g__Scardovia	0.00258339	5.4545e-05	0	0.000109228	0	0	7.769e-05	0	0	0	0	8.14797e-05	0.000505512	0.000105689	0	0	0	0.000549976	0	0.00040636	0	0.000143538	0	0	0	0	0	0	0.00886967	0	0	0	6.98495e-05	0	0	0.000102696	0	0	0	0.000659783	0	0	0	0	0	0	7.75916e-05	0	0
k__Bacteria;p__Actinobacteria;c__Coriobacteriia;o__Coriobacteriales;f__Coriobacteriaceae;g__	0	0	0	0	0	0	0	0	0	0	0	0	0	0	0	0	0	7.1736e-05	0	0	0	0	0	0	0	0	0	0	0.00154667	0	0	0	0	0	0	0	0	0	0	0	0	0	0	0	0	0	0	0	0
k__Bacteria;p__Actinobacteria;c__Coriobacteriia;o__Coriobacteriales;f__Coriobacteriaceae;g__Adlercreutzia	0	0	0	0	0	0	0	0	0	0	0	0	0	0	0	0	0	0	0	0	0	0	0	0	0	0	0	0	0	0	0	0	0	0	0	0	0	0	0.000219691	0	0	0	0.000668049	0	0	0	0	0	0
k__Bacteria;p__Actinobacteria;c__Coriobacteriia;o__Coriobacteriales;f__Coriobacteriaceae;g__Atopobium	0.001533	0.0110181	0.00353554	0.0112286	0.00608609	0	0.00756183	0.0028892	0.00275792	0.00384241	0.0107278	0.008664	0.00291271	0.00177029	0.00110905	0	0.00403162	0.00148254	0.000288314	0.00243816	0.0131572	0.00752139	0.00531772	0.00131649	0.00171967	0.000807711	0.00382957	0.000714325	0.00385089	0.000551572	0.00162634	0.00129116	0.00293368	0.00826816	0.00107716	0.00338896	0.00402153	0.00442888	0.000188306	0.00435457	0.00179936	0	0.00152039	0.00284395	0.00283531	0	0.00302607	0.000367977	0.000643587
k__Bacteria;p__Actinobacteria;c__Coriobacteriia;o__Coriobacteriales;f__Coriobacteriaceae;g__Olsenella	0.000681334	0.000163635	0	0	0	0	0	0.000215153	0	4.99014e-05	0	0.00010864	0.00012036	0	0	0.000914191	0	0	0	0	0	0	0	0	0.000145734	0	0	0	0.000725987	0.000145151	0	0	0	8.95469e-05	0	0.000256739	5.78637e-05	0.000149624	0	0.000230924	0	0	0	0	0	0	0	0	0.000134081
k__Bacteria;p__Bacteroidetes;__;__;__;__	0	0	0.00171934	0.00310206	0	0.00124373	0.00023307	0	0.00125761	0	0.00207547	0	0	0.00507306	0	0	0.000397857	0.000932568	0.00234255	0.000863514	0.000869663	0.000602859	0.00075619	0.00257029	0	0	0	0.000714325	0	0	0	0	0	0.000985016	0	0	0	0.000299249	0.00131814	0.000956685	0.00111196	0	0	0.00175187	0	0	0	0.000620961	0.000402242
k__Bacteria;p__Bacteroidetes;c__Bacteroidia;o__Bacteroidales;__;__	0	0	0	0	0.000525617	0	0	0	0	0	0	0	0	0	0	0	0	0.00143472	0	0	0	0	0.000195146	0	8.74406e-05	0.000403855	0	0	0.000126259	0	0	0	0.000244473	0	0	0.000590501	8.67955e-05	8.97747e-05	0.00119261	0.000131957	0	0	0	0	0	0	0	0	0
k__Bacteria;p__Bacteroidetes;c__Bacteroidia;o__Bacteroidales;f__;g__	0.00244145	0.00119999	0.0209226	0.0246636	0.000387297	0.00222668	0.000181277	0.00175196	0.000551584	0.000474064	0.000107817	0	0.00199798	0.001189	0.000138631	0	0.000344809	0.00363462	0	0.000431757	5.61073e-05	0.000315783	0.00563483	0.00310316	0.00562535	0.000323084	0.000241022	0.000796747	0.101133	0.00574796	0.000513581	0.00190276	0.00265428	0.001582	0.000184655	0.0162516	0.0207152	0.00116707	0.0136208	0.0149111	0.00143545	0.00032844	0	0.00138785	0.00212032	0	0.00033623	0.00236885	0.00608726
k__Bacteria;p__Bacteroidetes;c__Bacteroidia;o__Bacteroidales;f__BS11;g__	0	0	0	0	0	0	0	0	0	0	0.000161725	0	0	0	0	0	0	0.00877571	0	0	0	0	0	0	0	0	0	0	0	0	0	0	0.000698495	0	0	0	0	0	0.0312274	0	0	0	0	0	0	0	0	0	0
k__Bacteria;p__Bacteroidetes;c__Bacteroidia;o__Bacteroidales;f__Bacteroidaceae;g__Bacteroides	0	0	4.8432e-05	0	0	0.00451354	0.00015538	0	0	0	0.00172507	0	4.8144e-05	0.000132111	8.31785e-05	0.00496572	0	0.013032	0.00755023	0	0.00159906	0	0	0	0.000728672	8.07711e-05	0	0.00115391	0	0	0	0	0	0	0	0.00495507	0.00622034	0	0.00671625	0	0.0019611	0.0023155	0.00156646	0	0.00221893	0	0	0	0
k__Bacteria;p__Bacteroidetes;c__Bacteroidia;o__Bacteroidales;f__Porphyromonadaceae;g__	0	0	0	0	0	0	0	0	0	0	0	0	0	0	0	0	0	0	0	0	0	0	0	0	0	0	0	0	0	0	8.55969e-05	0	0	0	0	0	0	0	0	0	0	0	0	0	0	0	0	0	0
k__Bacteria;p__Bacteroidetes;c__Bacteroidia;o__Bacteroidales;f__Porphyromonadaceae;g__Paludibacter	0.00511001	0.00294543	0	0.011032	0	0	0.000336657	0.00746888	0.000683964	0.0154195	0.000107817	0.00483446	0.00151654	0.00301213	0.00141403	0	0.00366028	0.000502152	0	0.000736527	0.000589126	0.00011483	0.0017807	0.00100304	0.00728672	0.000807711	0.000723066	0	0.000568164	0.0117862	0.000513581	0.00237844	0.00289875	0.00674587	0.000615517	0.00161746	0.0175038	0.00158602	0.000345228	0.000197935	0	0	0	0.00332173	0.000271203	0	0.00442272	0.000206987	0.00351291
k__Bacteria;p__Bacteroidetes;c__Bacteroidia;o__Bacteroidales;f__Porphyromonadaceae;g__Parabacteroides	0	0	0	0	0	0	0	0	0	0	0	0	0	0	0	0	0	0	0	0	0	0	0	0	0	0	0	0	0	0	0	0	0	0	0	0	0	0	0	0	0	0.0021677	0	0	0	0	0	0	0
k__Bacteria;p__Bacteroidetes;c__Bacteroidia;o__Bacteroidales;f__Porphyromonadaceae;g__Porphyromonas	0.0931157	0.055254	0.0793559	0.0428609	0.0769614	0.0108124	0.0164703	0.0797295	0.0823846	0.00818384	0.0590296	0.00162959	0.0852631	0.0154041	0.0905814	0.0154374	0.0292823	0.182592	0.0103793	0.0411693	0.0234809	0.0417408	0.0939139	0.0478952	0.0120668	0.03492	0.0222544	0.039645	0.0957356	0.0507737	0.102631	0.00710136	0.146265	0.026476	0.0288985	0.0630295	0.0135112	0.0272915	0.0796535	0.0105565	0.0284259	0.00387559	0.00592029	0.0424089	0.0278846	0.00249595	0.0181823	0.0671788	0.0216406
k__Bacteria;p__Bacteroidetes;c__Bacteroidia;o__Bacteroidales;f__Porphyromonadaceae;g__Tannerella	0.00732434	0.00280907	0.00479477	0.00799546	0	0.00102307	0.00062152	0.00989703	0.00194158	0.0087078	0.00126685	0.00165675	0.00310529	0.0053637	0.00207946	0.00461251	0.00159143	0.0065758	0.00607262	0.0040128	0.00286147	0.000746397	0.00441517	0.00304047	0.00276895	0.00570782	0.00112477	0.00206055	0.000189388	0.00673498	0.00299589	0.00129116	0.00254951	0.00364157	0.00215431	0.00426187	0.0129325	0.00427926	0.00251075	0.00329891	0.00723788	0	0.00310988	0.00457307	7.39645e-05	0.00150875	0.00222429	0.00016099	0.00375426
k__Bacteria;p__Bacteroidetes;c__Bacteroidia;o__Bacteroidales;f__Prevotellaceae;g__Prevotella	0.239659	0.160499	0.134399	0.140314	0.169885	0.0434102	0.247702	0.190625	0.0796267	0.154595	0.0754447	0.140851	0.108998	0.184665	0.0774669	0.0439019	0.115591	0.0980631	0.0392468	0.138518	0.140885	0.202561	0.122991	0.0907125	0.125361	0.0673092	0.155673	0.106407	0.254285	0.111882	0.12948	0.0745133	0.172109	0.275416	0.148647	0.244211	0.14599	0.152916	0.181245	0.175238	0.207998	0.0195422	0.130523	0.165267	0.116716	0.0311062	0.142743	0.0550125	0.152852
k__Bacteria;p__Bacteroidetes;c__Bacteroidia;o__Bacteroidales;f__Rikenellaceae;g__	0	0	0	0	0	0	0	0	0	0	0	0	0	0	0	0.00340744	0	0	0	0	0	0	0	0	0	0	0	0	0	0	0	0	0	0	0	0	0	0	0	0	0	0.00344862	0.000806266	0	0	0	0	0	0
k__Bacteria;p__Bacteroidetes;c__Bacteroidia;o__Bacteroidales;f__Rikenellaceae;g__Blvii28	0	0	0	0	0	0	0	0	0	0	0	0	0	0	0	0	0	0	0	0	0	0	0	0	0.000612084	0.00150773	0	0	0	0	0	0	0	0	0	0	0	0	0	0	0	0	0	0	0	0	0	0	0
k__Bacteria;p__Bacteroidetes;c__Bacteroidia;o__Bacteroidales;f__S24-7;g__	0	0	0	0	0	0.002668	0	0	0	0	0	5.43198e-05	0	0	0	0.00143362	0	0	0.00909992	0	0	0	0	0	0	0.000188466	0	5.49481e-05	0	0	0	6.79556e-05	0	0	0	0	5.78637e-05	5.98498e-05	0.000784609	0	0.00165784	0.0016422	0.000875374	0	0.000147929	0.00331551	0.000103455	0	0
k__Bacteria;p__Bacteroidetes;c__Bacteroidia;o__Bacteroidales;f__[Odoribacteraceae];g__Odoribacter	0	0	0	0	0	0.00316951	0	0	0	0	0.00032345	0	0	0.000422755	0	0	0.000689619	0	0.00391026	0	0.000533019	0.000200953	0	0	0	0.000107695	0	0	0	0	0.000456517	0	0	0	0	0	0	0	0.00138091	0	0	0	0	0	0	0	0	0	0
k__Bacteria;p__Bacteroidetes;c__Bacteroidia;o__Bacteroidales;f__[Paraprevotellaceae];__	0	0	0	0	0	0	0	0	0	0	0	0	0	0	0	0	7.95714e-05	0	0	0	0	0	0	0	0	0	0	0	0	0	0	0	0	0.00029849	0	0.000308087	0	0	0	0	0	0	0	0	0	0	0	0	0
k__Bacteria;p__Bacteroidetes;c__Bacteroidia;o__Bacteroidales;f__[Paraprevotellaceae];g__	0.00105039	0	0.000411672	0	0	0	5.17933e-05	0	0	0	0	0	0	0	0	0	0	0.00011956	0	0	0	0	0	6.269e-05	0	0	0	0	0.00280925	0	0	0	0.000139699	0	0	0.000308087	0	0	0	0.000989674	0	0	0	0	0	0	0	0	0
k__Bacteria;p__Bacteroidetes;c__Bacteroidia;o__Bacteroidales;f__[Paraprevotellaceae];g__[Prevotella]	0.116991	0.0204271	0.0939339	0.0102892	0.00168751	0.0298696	0.0443092	0.0162901	0.0386771	0.0291424	0.0103235	0.00198267	0.000914737	0.037863	0.0233177	0.0322876	0.0337648	0.00609756	0.0185783	0.00264134	0.0129047	0.025722	0.076424	0.0434442	0.0601591	0.0092079	0.0781179	0.0277763	0.0152457	0.0512962	0.0366925	0.0216778	0.103587	0.0461465	0.0390238	0.0330937	0.033937	0.047401	0.100304	0.0229275	0.0679916	0.00533714	0.00285648	0.0506223	0.0134615	0.017304	0.320117	0.0974449	0.0788662
k__Bacteria;p__Bacteroidetes;c__Cytophagia;o__Cytophagales;f__Cytophagaceae;g__Hymenobacter	0	0	0	0	0	0	0	0	0	0	0	0	0	0	0	0	0	0	0	0	0	0	0	0	0	0	0	0	0	0	0	0	0	0	0	0	0	0	0	0	0	0.000213486	0	0	0	0	0	0	0
k__Bacteria;p__Bacteroidetes;c__Flavobacteriia;o__Flavobacteriales;__;__	0	0.000245452	0	0	0	0	0	0	0.00205189	0	0	0	0	0	0	0	0.000265238	0	0	0	0	0	0.000463471	0	0	0	0	0	0	0.000174181	0	0	0	0	0	0	0.000376114	0	0	0	0	0	0	0	0	0	0	0	0
k__Bacteria;p__Bacteroidetes;c__Flavobacteriia;o__Flavobacteriales;f__Flavobacteriaceae;__	0	0	0.000629616	0.00148549	0	0	0.000362553	0	0	0	0	0.00309623	0	0	0	0	0.000689619	0	0	0	0	0	0	0.00225684	0	0	0	0	0	0	0.00154074	0	0.000628645	0	0	0	0	0	0	0	0.000202175	0	0	0.000409528	0	0	0	0	0
k__Bacteria;p__Bacteroidetes;c__Flavobacteriia;o__Flavobacteriales;f__Flavobacteriaceae;g__	0	0	0	0	0	0	0	0	0	0	0.000134771	0	0	0	0	0	0.00129967	0	0	0	0	0	0	0	0.000582937	0	0	0	0	0.000464482	0	0	0	0	0	0	0.00173591	0.000269324	0	0.000692772	0	0	0	0.000136509	9.86193e-05	0	0	0.00719855	0
k__Bacteria;p__Bacteroidetes;c__Flavobacteriia;o__Flavobacteriales;f__Flavobacteriaceae;g__Capnocytophaga	0.00275373	0.00106363	0.00634459	0.00107043	0.000691601	0.00838516	0.00455781	0.0132473	0.0159959	0.0101799	0.0316981	0.00678997	0.0827355	0.0428039	0.019547	0.011739	0.0128375	0.0158058	0.00351383	0.00124448	0.00569489	0.00691853	0.00656178	0.0138858	0.00574193	0.00360778	0.00736456	0.00563218	0.00246204	0.00917351	0.0152077	0.00560633	0.00335277	0.0194914	0.00978672	0.00297818	0.00856382	0.00371069	0.00433104	0.00352984	0.0108568	0	0.00967519	0.0233886	0.000641026	0.00363216	0.0849886	0.00450772	0.00396879
k__Bacteria;p__Bacteroidetes;c__Flavobacteriia;o__Flavobacteriales;f__Flavobacteriaceae;g__Flavobacterium	0	0	0	0	0	0	0	0	0	4.99014e-05	0	0	0	0	0	0	0	0	0	0	0	0	0	0	0	0	0	0	0	0	0	0	0	0	0	0	0	0	0	0	0	0	0	0	0	0	0	0	0
k__Bacteria;p__Bacteroidetes;c__Flavobacteriia;o__Flavobacteriales;f__[Weeksellaceae];g__	0.000567779	0.00122726	0.000678048	0.00126704	0	0.00190572	0.000958177	0.000368834	0.00463331	0.00109783	0.00363881	0	0.00149247	0.00319708	0.00720881	0	0.00251976	0.000741272	0	0.00121908	0.00120631	0.00177987	0.00492743	0.000783625	0.00163222	0.00142696	0.00144613	0	0	0.00380294	0.000627711	0.00883422	0.000314323	0.0015223	0.00181578	0.000231065	0.00130193	0.000568573	0.000125537	0.000593805	0.000626744	0	0.00129003	0.00168362	0.00140533	0	0.000517277	0.000413974	0.00126036
k__Bacteria;p__Bacteroidetes;c__Flavobacteriia;o__Flavobacteriales;f__[Weeksellaceae];g__Chryseobacterium	0	0	0	0	0	0	0	0	0	0	0	0	0	0.000184955	0	0	0	0	0	0	0	0	0	0	0	5.38474e-05	0	5.49481e-05	0	0	0	0	0	0	0	0	0.000462909	0	0	0	0	0	0	6.82547e-05	0	0	0	0	0
k__Bacteria;p__Bacteroidetes;c__Sphingobacteriia;o__Sphingobacteriales;f__;g__	0	0	0	0	0	0	0	0	0	0	0	0	0	0	0	0	0	0	0	0	0	0	0	0	0	0	0	0	0	0	0	0	0	0	0	0	0	0	0	0	0	0	0	0	0	0	0	0	0
k__Bacteria;p__Cyanobacteria;c__4C0d-2;o__YS2;f__;g__	0	0	0	0	0	0	0	0	0	0	0	0	0	0	0	0.00203615	0	0	0	0	0	0	0	0	0	0	0	0	0	0	0	0	0	0	0	0	0	0	0	0	0	0	0	0	0	0	0	0	0
k__Bacteria;p__Cyanobacteria;c__Chloroplast;__;__;__	0	0	0	0	0	0	0	0	0	0	0	0	0	0	0	0	0	0	0	0	0	0	0	0	0	0	0	0	0	0	0	0	0	0	0	0	0	5.98498e-05	0	0	0	0	0	0	0	0	0	0	0
k__Bacteria;p__Cyanobacteria;c__Chloroplast;o__Streptophyta;f__;g__	0.00119233	0	0	0	0	0	0.00111356	0	0	0	0	0	0	0	0	0	0	0	0	0	0	0	0	0	0.000204028	0.000942329	0	0	0	0	8.55969e-05	0.00125718	0.000419097	0	0	0	0.000202523	0.000179549	0	0.00465147	0	0	0	0	0	0	0	0	0
k__Bacteria;p__Cyanobacteria;c__Nostocophycideae;o__Stigonematales;f__Rivulariaceae;g__Calothrix	0	0	0	0	0	0.000782347	0	0	0	0	0	0	0	0	0	0	0	0	0	0	0	0	0	0	0	0	0	0	0	0	0	0	0	0	0	0	0	0	0	0	0	0.00118238	0	0	0	0	0	0	0
k__Bacteria;p__Firmicutes;__;__;__;__	0	0	0	0	0	0	0	0	0	0	0	0	0	0	0	0	0	0	0	0	0	0	0	6.269e-05	0	0	0	0	0	0	0	0	0	0	0	0	0	0	0	0	0	0	0	0	0	0	0	0	0
k__Bacteria;p__Firmicutes;c__Bacilli;o__Bacillales;f__Bacillaceae;g__Anoxybacillus	0	0	0	0	0	0	0	0	0	0	0	0	0	0	0	0	0	0	0	0	0	0	0	0	0	0.000323084	0	0	0	0	0	0	0	0	0	0	0	0	0	0	0	0	0	0	0	0	0	0	0
k__Bacteria;p__Firmicutes;c__Bacilli;o__Bacillales;f__Bacillaceae;g__Bacillus	0	0	0	0	0	0	0	0	0	0	0	0	0	0	0	0	0	0	0	0	0	0	0	0	0	0.000107695	0	0	0	0	0	0	0	0	0	0	0	0	0	0	0	0	0	0	0	0	0	0	0
k__Bacteria;p__Firmicutes;c__Bacilli;o__Bacillales;f__Staphylococcaceae;g__Staphylococcus	0.0002555	0	0	0	0	0	0	0	0	0	0	0	0	0	0	0	0	4.7824e-05	0	0	0	0	0	0	0	0	0	0	0.00047347	0	0	0.000237844	0	0.000238792	0	0	0	8.97747e-05	0	0	0	0	0	0	0	0	0	0	0
k__Bacteria;p__Firmicutes;c__Bacilli;o__Gemellales;f__;g__	0	0	0	4.3691e-05	0	0	0	0	0	0	0	0	0	0	0	0	0	0	0	0	0	0	0	0	0	0	0	0	0	0	0	0	0	0	0	0	0	0	0	0	0	0	0	0	0	0	0	0	0
k__Bacteria;p__Firmicutes;c__Bacilli;o__Gemellales;f__Gemellaceae;g__Gemella	0.000227111	0.00845447	0.0193486	0.00646627	0.000857585	0.0129789	0.00502395	0.0267097	0.0232989	0.0100302	0.00816712	0.00263451	0.0058495	0.0101197	0.0095378	0.0070642	0.00978728	0.0438546	0.00873953	0.0147305	0.00698536	0.0148992	0.00663496	0.0149829	0.0142237	0.0466049	0.0571758	0.0969009	0.000568164	0.0166052	0.00864529	0.0132174	0.00132714	0.00588025	0.0188348	0.00949936	0.00312464	0.00784032	0.0200232	0.0160987	0.040516	0.00200348	0.000668049	0.0344459	0.0203402	0.0056997	0.000181047	0.0063476	0.0073208
k__Bacteria;p__Firmicutes;c__Bacilli;o__Lactobacillales;f__Aerococcaceae;g__Abiotrophia	0	0.00010909	0	0	0	0	0.00165739	0.00095282	0.00269173	0	0.000781671	0	0	0.00324993	0.000332714	0	0.00129967	0	0	0.000457154	0.000140268	0.000430614	0.000536651	0.00655111	0.000553791	0	0.00495434	0	0	0.00502221	0.000684775	0.00706738	0	0	0	0	0.00193843	0.00454858	0	0	0	0	0.00373186	0.00404978	0.000468442	0	0	0.0063936	0
k__Bacteria;p__Firmicutes;c__Bacilli;o__Lactobacillales;f__Aerococcaceae;g__Alloiococcus	0	0	0	0	0	0	0	0	0	0	0	0	0	0	0	0	0	0	0	0	0	0	0	0	0	0	0	0	0	0	0	0	0	0	0	0	0	0	0	0	0	0	0	0	0	0	0.000181047	0	0
k__Bacteria;p__Firmicutes;c__Bacilli;o__Lactobacillales;f__Carnobacteriaceae;__	0	0	0	0	0	0	0	0	0	0	0	0	0	0	0.00108132	0	0	0	0	0	0	0	0	0	0	0	0	0	0	0	0	0	0	0	0	0	0	0	0	0	0	0	0	0	0	0.00160188	0	0	0
k__Bacteria;p__Firmicutes;c__Bacilli;o__Lactobacillales;f__Carnobacteriaceae;g__	0	0	0	0	0	0	0	0	0.00293443	0	0	0	0	0	0	0	0	0	0	0	0	0	0.00387852	0	0	0	0	0	0	0.00145151	0	0	0	0	0	0	0	0	0	0	0	0	0	0	0	0	0	0.0047377	0
k__Bacteria;p__Firmicutes;c__Bacilli;o__Lactobacillales;f__Carnobacteriaceae;g__Carnobacterium	0	0	0	0	0	0	0	0	0	0	0	0	0	0	0	0	0	0	0	0	0	0	0	0	0	0.000107695	0	0	0	0	0	0	0	0	0	0	0	0	0	0	0	0	0	0	0	0	0	0	0
k__Bacteria;p__Firmicutes;c__Bacilli;o__Lactobacillales;f__Carnobacteriaceae;g__Granulicatella	0.00207239	0.0697085	0.0205836	0.0227193	0.0224079	0.00984955	0.0215978	0.0179499	0.044921	0.0282442	0.0128841	0.00670849	0.0098936	0.0417735	0.0354618	0.0172034	0.049573	0.0235055	0.00610866	0.0310103	0.0256971	0.0208417	0.0322234	0.0189951	0.0314786	0.0325777	0.0208886	0.00928622	0	0.0204082	0.00730427	0.0208284	0.00908043	0.0135216	0.0228665	0.00169448	0.0153049	0.0201394	0.00527257	0.0114802	0.0337835	0	0.0180143	0.01877	0.0194527	0.00588597	0.0015001	0.00853246	0.0371135
k__Bacteria;p__Firmicutes;c__Bacilli;o__Lactobacillales;f__Enterococcaceae;g__Enterococcus	0	0	0	0	0	0	0	0	0	0	0	0	0	0	0	0	0	0	0	0	0	0	0	0	0	0.000188466	0	0	0	0	0	0	0	0	0	0	0	0	0.000439381	0	0	0	0	0	0	0	0	0	0
k__Bacteria;p__Firmicutes;c__Bacilli;o__Lactobacillales;f__Lactobacillaceae;g__Lactobacillus	0.035259	0.000518177	0	0.000262146	0.00232378	0.0020662	0.000336657	0	0	0	0	0.000298759	0.000312936	0.000105689	0	0.00292957	0.00021219	0.0057867	0.00400036	0.00241276	0	0	0	0.00050152	0	0.00123849	0	0.000164844	0.0274613	0	0.000485049	0	0.00387665	0.000776073	0	0	0	0	0.000376612	0.104279	0.00123327	0.00451604	0.00338632	0	0	0.00718982	0	6.89957e-05	0
k__Bacteria;p__Firmicutes;c__Bacilli;o__Lactobacillales;f__Leuconostocaceae;g__	0.002044	0	0	0	0	0	0	0	0	0	0	0	0	0	0	0	0	0	0	0	0	0	0	0	0	0	0	0	0.00164136	0	0	0	0	0	0	0	0	0	0	0.00125359	0	0	0	0	0	0	0	0	0
k__Bacteria;p__Firmicutes;c__Bacilli;o__Lactobacillales;f__Leuconostocaceae;g__Leuconostoc	0	0	0	0	0	0	0	0	0	0	0	0	0	0	0	0	0	0	0	0	0	0	7.31797e-05	0	0	0	0	0	0	0	0	0	0	0	0	0	0	0	0	0	0	0	0	0	0	0	0	0	0
k__Bacteria;p__Firmicutes;c__Bacilli;o__Lactobacillales;f__Streptococcaceae;g__Streptococcus	0.0570334	0.233207	0.258893	0.218739	0.147892	0.120421	0.128836	0.0280314	0.236608	0.253774	0.287412	0.178006	0.102017	0.0737707	0.250423	0.11176	0.172537	0.0911047	0.085287	0.38881	0.280761	0.202647	0.151872	0.19437	0.206943	0.21932	0.176133	0.273257	0.0565954	0.236131	0.06143	0.201692	0.0952048	0.0828607	0.124027	0.0586136	0.132363	0.180477	0.0263629	0.25141	0.213457	0.0197228	0.191891	0.166064	0.154635	0.0502543	0.0918425	0.163428	0.217157
k__Bacteria;p__Firmicutes;c__Bacilli;o__Turicibacterales;f__Turicibacteraceae;g__Turicibacter	0	0	0	0	0	0	0	0	0	0	0	0	0	0	0	0	0	0	0	0	0	0	0	0	0	0	0	0	0	0	0	0	0	0	0	0	0	0	0.000156922	0	0	0	0	0	0	0	0	0	0
k__Bacteria;p__Firmicutes;c__Clostridia;o__Clostridiales;__;__	0.0126047	0.00166362	0.00937159	0.00399773	0	0	0.000958177	0.00362686	0.00033095	0.00109783	0.000754717	0.00176539	0.00216648	0.0016646	0.000637702	0.0028049	0.00344809	0.00729316	0	0.000228577	0	0.0015215	0.00378095	0.00206877	0.00204028	0.00323084	0.000589165	0.00247266	0.0193491	0.00156763	0.00171194	0.0009174	0.0096043	0.00253716	0.00113871	0.0230039	8.67955e-05	0.00598498	0.00834824	0.00498136	0.00283046	0	0.000760194	0.00163811	0.0124507	0	0.00804366	0.000804949	0.00501461
k__Bacteria;p__Firmicutes;c__Clostridia;o__Clostridiales;f__;g__	0.00105039	0	0.0054486	0.00867267	0	0.00469408	0.00191635	0.00273552	0.00853852	0	0.00245283	0	0	0.00306497	0.00654338	0.00475795	0.00196276	0.00600191	0.00329759	0.000990501	0.00061718	0.00654533	0.00729357	0.00144187	0.00241919	0.000565398	0.0222544	0.00013737	0.00511347	0.00412227	0.000313855	0.00115524	0.00254951	0.00364157	0.00141569	0.00695764	0.00222775	0.00508723	0.0105765	0.0018144	0.00236545	0.00417118	0.00200415	0.000591541	0.00318047	0.00165776	0.00369853	0.00356478	0.00321793
k__Bacteria;p__Firmicutes;c__Clostridia;o__Clostridiales;f__Lachnospiraceae;__	0.000397445	0.000354542	0	0	0.000608609	0	0.00093228	0.00636238	0	0.000648719	0	0	0	0.000475599	0.000166357	0.000581758	0.00196276	0	0	0	0.000168322	0.000401906	0	0	0.00349762	0.000888482	0	0.00027474	0.00101007	8.70903e-05	0.0010557	0.000713533	0	0.000328339	0.00221586	0.00138639	0.00283532	0.00418948	0.000282459	0	0.000545874	0	0	0.000250267	0.000493097	0	0	0	0
k__Bacteria;p__Firmicutes;c__Clostridia;o__Clostridiales;f__Lachnospiraceae;g__	0	0	0	0	0	0.000902708	0	0	0	0	0	0	0	0	0	0	0	0	0.00172989	0	0	0	0	0	0	0	0	0	0	0	0	0	0	0	0	0	0	0	0.000125537	0	0.000323481	0	0	0	0	0	0	0	0
k__Bacteria;p__Firmicutes;c__Clostridia;o__Clostridiales;f__Lachnospiraceae;g__Blautia	0	0	0	0	0	0	0	0	0	0	0	0	0	0	0	0	0	0	0	0	0	0	0	0	5.82937e-05	0	0	0	0	0	0	0	0	0	0	0	0	0	0	0	0	0	0	0	0	0	0	0	0
k__Bacteria;p__Firmicutes;c__Clostridia;o__Clostridiales;f__Lachnospiraceae;g__Catonella	0	0	0	0.00229378	0	0	0	0.00193638	0.000353014	0	0	0	0	0.000528443	0	0	0.000557	0	0.00129741	0	0.000476912	0.000200953	0	0.00050152	0.000845259	0.00072694	0.000294582	0.000631903	0.00347211	0.000725753	0	0.000577622	0.000174624	0.000417885	0.00224664	0.0231836	0.000144659	0.000987521	0.0295013	0	0.000808702	0	0	0	0.00189842	0.00156462	0.00106042	0	0.000509506
k__Bacteria;p__Firmicutes;c__Clostridia;o__Clostridiales;f__Lachnospiraceae;g__Coprococcus	0	0	0	0	0	0	0	0	0	0	0	0	0	0	0	0	0	0	0	0	0	0	0	0	0	0	0	0	0	0	0	0	0	0	0	0	0	0	0	0	0	0.00466384	0	0	0	0	0	0	0
k__Bacteria;p__Firmicutes;c__Clostridia;o__Clostridiales;f__Lachnospiraceae;g__Johnsonella	0	0	0.000169512	0	0	0	0	0.00039957	0.000176507	0.000374261	0	0	0.000385152	0	0	0	0	0	0	0	0	0	0	0	0.000320616	0.000888482	0	0	0	0	0	6.79556e-05	0	0.000626828	0	0	0.000115727	0.000329174	0.000125537	0	0	0	0.000529832	0	0	0	0	0	0
k__Bacteria;p__Firmicutes;c__Clostridia;o__Clostridiales;f__Lachnospiraceae;g__Lachnoanaerobaculum	0.000340667	0	0	0	0	0	0.000802797	0.00470263	0.000706028	0.000424162	0.000673854	0.000298759	0.000144432	0.00129469	0.0024399	0	0.000848761	0.000765184	0	0.000253975	0.000252483	0.00149279	0.000853763	0.000156725	0.0018654	0.00344623	0.000241022	0.000247266	0.00176762	0.000464482	0.000485049	0.001529	0.000488946	0	0.00163112	0.00123235	0.00078116	0.00335159	0	0	0.000748049	0	0	0.000318522	0.00106016	0.000521542	0.0064401	0	0
k__Bacteria;p__Firmicutes;c__Clostridia;o__Clostridiales;f__Lachnospiraceae;g__Oribacterium	0	0	0	0.000131073	0	0	0.00054383	0.00912863	0.00033095	0.000873275	0	0	0.000553657	0.000924776	0.00174675	0	0.000503952	0.00071736	0	0.00126987	0.00103798	0.00011483	0.000292719	0	0	0.00169619	0.000321363	0	0.0015151	0.000464482	0	0.00156298	0.000314323	0.00119396	0.00147724	0.00908858	0.0013598	0.00290271	0.000156922	0	0.00268893	0	0	0.000159261	0.00071499	0	0.00108628	0	0
k__Bacteria;p__Firmicutes;c__Clostridia;o__Clostridiales;f__Lachnospiraceae;g__Shuttleworthia	0.000965224	0	0	0	0	0	0	0.000276625	0	0	0	0	0	0	0	0	0	0	0	0	0	0	0	9.4035e-05	0.000116587	0	8.03406e-05	0	0.000915375	0	0	0.000203867	0.000104774	0	0	0	0	8.97747e-05	0	0.000428859	0	0	0	0	0	0	0.000206911	0	0.000107264
k__Bacteria;p__Firmicutes;c__Clostridia;o__Clostridiales;f__Peptococcaceae;g__Peptococcus	0	0	0	0	0	0	0	0.00039957	0	0	0	0	0	0	0	0	0	0	0	0	0	0	0	0	0	0.000942329	0	5.49481e-05	0.000536599	0.000696723	0	0	0	0.000119396	0.000984828	0	0	0.00194512	0.00244798	0	0	0	0	0	0	0	0	0.000206987	0
k__Bacteria;p__Firmicutes;c__Clostridia;o__Clostridiales;f__Peptostreptococcaceae;g__	0.000283889	0.00021818	0	0.000655365	0	0	0	0.000645459	0	0.00034931	0	0	0	0.000132111	0	0	0	0	0	0	0	0	0	0.00025076	0.000116587	0.000619245	8.03406e-05	0	0	0.00101605	0	0	0	0.000776073	0.000492414	0.00213094	0	0.000448873	0.000564919	9.89674e-05	0	0	0	0	0.000320513	0	0	0	0
k__Bacteria;p__Firmicutes;c__Clostridia;o__Clostridiales;f__Peptostreptococcaceae;g__Filifactor	0	5.4545e-05	0.000678048	0.00334236	0	0	0	0.000676195	6.61901e-05	0	0.000431267	0	0.000192576	0	0	0	0.000238714	0.002989	0	0	0	0.000488029	0.000390291	0.000909005	0.000699525	0.00196543	0	0	0.00530286	0.00383197	0.000627711	0	0.00146684	0	0.000215431	0.00485237	0.000954751	0.00293264	0.0119261	0.000329891	0	0	0	0.003572	0.00421598	0	0	0.00119592	0.000429058
k__Bacteria;p__Firmicutes;c__Clostridia;o__Clostridiales;f__Peptostreptococcaceae;g__Peptostreptococcus	0	0	0.000823344	0	0.000193648	0	0.00015538	0.0028892	0.00019857	0	0	0	0.00247942	0.000686977	0.000443619	0.00386453	0.000503952	0.00035868	0	0	0	0	0.000414685	9.4035e-05	0.000233175	0.000161542	0.000321363	0.000412111	0.00230422	0.00188696	0.000485049	0	0	0.000895469	0.000800172	0.0266752	0.000752228	0.000359099	0.00304428	0.000296902	0.00190045	0.00466384	0	0.0014106	0.0255424	0	0.00527623	0.000390975	0.000241345
k__Bacteria;p__Firmicutes;c__Clostridia;o__Clostridiales;f__Ruminococcaceae;__	0	0	0	0	0	0	0	0	0	0	0	0	0	0	0	0	0	0	0	0	0	0	0	0	0	0	0	0	0	0	0	0	0	0	0	0	0	0	0.000596303	0	0	0	0	0	0.000320513	0	0	0	0
k__Bacteria;p__Firmicutes;c__Clostridia;o__Clostridiales;f__Ruminococcaceae;g__	0.000170334	0	0	4.3691e-05	0	0.0018656	0	0	0	9.98029e-05	0	0	0	0	0	0	0	0	0	0	0	0	0	0	0	0	0	8.24221e-05	0.000505035	0	0	0	0.000384172	0.000119396	0	0.000333761	8.67955e-05	0	0.00072184	9.89674e-05	0	0.0020199	0	0	0	0	0.000258639	0	0
k__Bacteria;p__Firmicutes;c__Clostridia;o__Clostridiales;f__Ruminococcaceae;g__Faecalibacterium	0	0	0	0	0	0	0	0	0	0	0	0	0	0	0	0	0	0	0	0	0	0	0	9.4035e-05	0	0	0	0	0	0	0	0	0	0	0	0	0	0	0	0	0	0	0	0	0	0	0	0	0
k__Bacteria;p__Firmicutes;c__Clostridia;o__Clostridiales;f__Ruminococcaceae;g__Oscillospira	0	0	0	0	0	0.00132397	0	0	0	0	0	0	0	0	0	0	0	0	0	0	0	0	0	0	0	0	0	0	0	0	0	0	0	0	0	0	0	0	0.000345228	0	0.000202175	0	0	0	0	0	0	0	0
k__Bacteria;p__Firmicutes;c__Clostridia;o__Clostridiales;f__Ruminococcaceae;g__Ruminococcus	0	0	0	0	0	0	0	0	0	0	0	0	0	0	0	0	0	0	0	0	0	0	0	0	0	0.000161542	0	0	0	0	0	0	0	0	0	0	0	0	0	0	0	0	0	0	0	0	0	0	0
k__Bacteria;p__Firmicutes;c__Clostridia;o__Clostridiales;f__Veillonellaceae;__	0.00312278	0.0556359	0.00777334	0.0244451	0.056241	0.00134403	0.0381717	0.0163209	0.00547171	0.0156192	0.0180054	0.042641	0.00683645	0.0161439	0.0119777	0.00411386	0.0207681	0.00939742	0.00380214	0.00881292	0.0152892	0.0235976	0.00492743	0.00115977	0.00632487	0.00107695	0.0400096	0.0115666	0.00602885	0.00101605	0.0111276	0.00431518	0.0205707	0.0163871	0.0187117	0.0164056	0.0129325	0.0237903	0.00106707	0.015076	0.0179734	0	0.00642709	0.00900962	0.00739645	0	0.0181306	0.000252984	0.00504143
k__Bacteria;p__Firmicutes;c__Clostridia;o__Clostridiales;f__Veillonellaceae;g__	0.0157275	0.00411814	0.0187916	0.00176949	0.000470289	0	0.0174285	0.0225603	0.0154444	0	0.00803235	0.00103208	0.000577729	0.00203451	0.0412288	0	0.00583523	0.0023912	0	0.000380962	0.00109409	0.00376069	0.0162215	0.00695859	0.000204028	0.0014808	0.0172732	0.000192318	0.017834	0.00371585	0.000970098	0.000203867	0.00373695	0.00856665	0.0382236	0.00102696	0.00512094	0.00499746	0.0044252	0.0131297	0.0121103	0.00379348	0.00276434	0.000819057	0.0179241	0	0.00618146	0.00669258	0.00230619
k__Bacteria;p__Firmicutes;c__Clostridia;o__Clostridiales;f__Veillonellaceae;g__Dialister	0.018907	0.00632722	0.0108003	0.00749301	0.00157685	0.00230692	0.00126894	0.00817581	0.000838408	0.00518975	0.00102426	0.0012222	0.00137211	0.000951198	0.000194083	0.00176605	0.000716142	0.00595409	0.00616272	0.00162544	0.00171127	0.00149279	0.00246372	0.00771087	0.00180711	8.07711e-05	0.00326719	0.0064564	0.0334585	0.000638662	0.00687628	0.00169889	0.0156463	0.007313	0.000800172	0.0394352	0.00474482	0.00353114	0.011675	0.0186059	0.00903724	0	0	0.000796305	0.0524162	0.00150875	0.00470722	0.00358777	0.00530959
k__Bacteria;p__Firmicutes;c__Clostridia;o__Clostridiales;f__Veillonellaceae;g__Schwartzia	0.000823279	0.00155453	0.000678048	0.00019661	0	0	0	0.000491778	0	0	0	0	0.00012036	0	0	0	0	0	0	0	0	0	0.000341505	0.00012538	0.000349762	0	0	0	0.00530286	0.000319331	0.000171194	0	0.000209548	0	0	0.00136072	0.000144659	0	0	0.000296902	0	0	0	0	0.00162722	0	0.000543141	0	0.000107264
k__Bacteria;p__Firmicutes;c__Clostridia;o__Clostridiales;f__Veillonellaceae;g__Selenomonas	0.0220014	0.00482723	0.00883884	0.00137627	0.000359633	0.00286861	0.0245241	0.00614723	0.00266967	0.00149704	0.000512129	0.00230859	0.00353859	0.00322351	0.00102587	0.0015375	0.00122009	0.0162123	0	0.00111749	0.00213208	0.0053109	0.0238566	0.00147322	0.00285639	0.000484627	0.00372245	0.0020056	0.0116158	0.00534154	0.000656243	0.00421324	0.0193134	0.00614889	0.0079094	0.0207189	0.00896887	0.00475806	0.0168534	0.0116122	0.0073794	0.0047788	0.00518314	0.00202489	0.0198718	0.00163913	0.0577798	0.00016099	0.00962699
k__Bacteria;p__Firmicutes;c__Clostridia;o__Clostridiales;f__Veillonellaceae;g__Veillonella	0.145664	0.115826	0.0505872	0.135158	0.170687	0.0166098	0.10325	0.0694329	0.0481423	0.163602	0.0991105	0.239713	0.105556	0.0721325	0.0232345	0.026844	0.0815872	0.061143	0.0208848	0.124321	0.108119	0.144715	0.0592999	0.0288061	0.0690781	0.0256852	0.0786803	0.0342052	0.0109214	0.0170987	0.0283611	0.067208	0.118465	0.146051	0.0696765	0.0358922	0.114339	0.0816351	0.00756363	0.148682	0.0635235	0.00604329	0.144529	0.0489614	0.0368836	0.0224822	0.0412011	0.0122812	0.0433885
k__Bacteria;p__Firmicutes;c__Clostridia;o__Clostridiales;f__[Mogibacteriaceae];g__	0.00161817	0.00231816	0.00193728	0.0103329	0	0	0.000984074	0.0164746	0.0018092	0.000499014	0.000916442	8.14797e-05	0.00154061	0.00282717	0.00404802	0.000893414	0.00480081	0.00552367	0	0.00020318	0.000589126	0.000516737	0.002171	0.00329123	0.00166137	0.00212697	0.00195496	5.49481e-05	0.00154667	0.00214823	0.000970098	0.000747511	0.00502916	0.0014626	0.00258517	0.00834403	0.00107048	0.00412963	0.0123027	0.000296902	0.00768267	0	0.00059894	0.00245717	0.00162722	0	0.00139665	0	0.00281569
k__Bacteria;p__Firmicutes;c__Clostridia;o__Clostridiales;f__[Mogibacteriaceae];g__Anaerovorax	0	0	0	0	0	0	0	0	0	0	0	0	0	0	0.000914964	0	0	0	0	0	0	0	0.000439078	0	0	0	0	0	0	0.000290301	0	0	0	0	0.000553965	0	0	0	0.00837963	0	0	0	0	0	0	0	0	0	0
k__Bacteria;p__Firmicutes;c__Clostridia;o__Clostridiales;f__[Tissierellaceae];g__	0	0	0	0	0	0	0	0	0	0	0	0	0	0	0	0	0	0.000310856	0	0	0	0	0	0	0	0	0	0	0.000410341	0	0	0	0	0	0	0.00636714	0	0	0.000313844	0	0.00016174	0	0.000115181	0	0.000345168	0	0	0	0
k__Bacteria;p__Firmicutes;c__Clostridia;o__Clostridiales;f__[Tissierellaceae];g__Finegoldia	0	0	0	0	0	0	0	0	0	0	0	0	0	0	0	0	0	0	0	0	0	0	0	0	0	0	0	0	0	0	0	0	0	0	0	0.00012837	0	0	0	0	0	0	0	0	0	0	0	0	0
k__Bacteria;p__Firmicutes;c__Clostridia;o__Clostridiales;f__[Tissierellaceae];g__Parvimonas	0.00139106	0.00848174	0.0170965	0.018525	0.0028494	0.0168104	0.00054383	0.0270478	0.00392728	0.0017715	0.00544474	0.00233575	0.0038756	0.00192882	0.00202401	0.0118221	0.00692271	0.0213295	0	0.000990501	0.00117825	0.00367457	0.0106111	0.0131022	0.00268151	0.00471165	0.00650759	0.00642892	0.018055	0.000638662	0.00650536	0.00159696	0.026438	0.000925318	0.00107716	0.0101155	0.000376114	0.0100548	0.00307567	0.00191337	0.0415066	0.00535357	0	0.0111483	0.281361	0	0.0557883	0.0196638	0.00638224
k__Bacteria;p__Firmicutes;c__Clostridia;o__Clostridiales;f__[Tissierellaceae];g__Peptoniphilus	0	0	0	0	0	0	0	0	0	0	0	0	0	0	0	0	0	0	0	0	0	0	0	0	0	0	0	0	9.4694e-05	0	0	0	0	0	0	0	0	0	0	0	0	0	0	0	0	0	0	0	0
k__Bacteria;p__Firmicutes;c__Clostridia;o__Clostridiales;f__[Tissierellaceae];g__ph2	0	0	0	0	0	0	0	0	0	0	0	0	0	0	0	0	0	0	0	0	0	0	0	0	0	0	0	0	0	0	0	0	0	0	0	0	0	0	0	0	0	0	0	0	9.86193e-05	0	0	0	0
k__Bacteria;p__Firmicutes;c__Erysipelotrichi;o__Erysipelotrichales;f__Erysipelotrichaceae;g__	0	0	0	0	0	0	0	0	0	0	0	0	0	0	0	0.00118429	0	0	0	0	0	0	0	0	0	0.000107695	0	0	0	0	0	0	0	0	0	0	0	0	0	0	0	0	0	0	0	0	0	0	0
k__Bacteria;p__Firmicutes;c__Erysipelotrichi;o__Erysipelotrichales;f__Erysipelotrichaceae;g__Asteroleplasma	0	0	4.8432e-05	0	0	0	0	0	0	0	0	0	0	0	0	0	0	0	0	0	0	0	0	0	0	0	0	0	0	0	0	0	0	0	0	0	0	0	0.000376612	0	0	0	0	0	0	0	0	0	0
k__Bacteria;p__Firmicutes;c__Erysipelotrichi;o__Erysipelotrichales;f__Erysipelotrichaceae;g__Bulleidia	0.00261178	0.000763629	0.00232474	0.00225009	0.000414961	0	0.00603392	0.0051022	0.000661901	0.00174655	0.00118598	0.000325919	0	0.000132111	0.000859511	0.00120507	0.00392552	0.00205643	0	0.00231117	0.00106604	0.00155021	0.002171	0.00075228	0.000582937	0.00358085	0.00160681	0.00115391	0.00227266	0.00174181	0.00125542	0.000645578	0.00157161	0.00322369	0.00243129	0.0109114	0.0006365	0.00257354	0.0020086	0.00178141	0.0106749	0	0	0.0028212	0.0115631	0	0.00656942	0.000551965	0.000241345
k__Bacteria;p__Firmicutes;c__Erysipelotrichi;o__Erysipelotrichales;f__Erysipelotrichaceae;g__Sharpea	0	0	0	0	0.000221312	0	0	0	0	7.48522e-05	0	0	0	0	0	0	0	0	0	0	0	0	0	0	0	0	0	0.000192318	0	0.000145151	0	0.00105331	0	0	0	0.000282413	0	0	0.00125537	0	0.00024261	0	0	0	0.00120809	0	5.17277e-05	0	5.36322e-05
k__Bacteria;p__Fusobacteria;c__Fusobacteriia;o__Fusobacteriales;__;__	0.00959546	0.00199089	0	0.00353897	0	0.000100301	0.000647417	0.00387275	0.000772218	0.0086579	0	0.000923436	0.00108324	0.000581288	0.000859511	0.00295034	0.00816933	0.00602582	0.00154969	0.0029715	0.00269315	0.00132055	0.00385413	0.00278971	0.0060334	0.00780787	0.0020353	0.00315951	0.0108898	0.00534154	0.00405159	0.00788284	0.0062166	0.00510417	0.00486259	0.0327599	0.00488948	0.0101745	0.00282459	0.0125359	0.0023048	0	0.00209629	0.00623393	0.000246548	0	0.00703497	0.00177089	0.00485372
k__Bacteria;p__Fusobacteria;c__Fusobacteriia;o__Fusobacteriales;f__;g__	0	0	0	0	0	0	0	0	0	0	0	0	0	0	0	0	0	0.000406504	0	0	0	0	0	0	0	0	0	0	0	0	0	0	0	0	0	0	0	5.98498e-05	0	0	0	0	0	0	0	0	0	0	0
k__Bacteria;p__Fusobacteria;c__Fusobacteriia;o__Fusobacteriales;f__Fusobacteriaceae;g__Fusobacterium	0	0	0.0006054	0.00174764	0	0.00296891	0.000207173	0.00390349	0.00134587	0.00174655	0	0.000624677	0	0	0.00124768	0	0.00262586	0.0033955	0	0.000431757	0.000589126	0	0.00126845	0.00184936	0.000786966	0.000403855	0.00278514	0.0014836	0.00334585	0.000551572	0.00142661	0.000849444	0.00178116	0.00197003	0.0061244	0.00341463	0.00266173	0.00386031	0.0016006	0	0.00141523	0	0	0.00336723	0.00749507	0	0.00788848	0	0.000724035
k__Bacteria;p__Fusobacteria;c__Fusobacteriia;o__Fusobacteriales;f__Leptotrichiaceae;g__	0.0301774	0.00886356	0.00893571	0.0280278	0.00622441	0.00200602	0.00476499	0.0467189	0.0156429	0.0280945	0.0109973	0.00578506	0.0119157	0.00668481	0.0556464	0.0086017	0.0189115	0.0549259	0.00664925	0.00774623	0.00844415	0.0075788	0.0120746	0.0204683	0.0202862	0.0554359	0.0187194	0.0122259	0.0105426	0.0351845	0.0129537	0.0171248	0.0536095	0.00829801	0.0429939	0.079846	0.0111098	0.0254062	0.0508427	0.00471745	0.0131414	0.00183926	0.0049067	0.0275749	0.0373274	0.00195578	0.0128543	0.0173869	0.0747902
k__Bacteria;p__Fusobacteria;c__Fusobacteriia;o__Fusobacteriales;f__Leptotrichiaceae;g__Leptotrichia	0.00141945	0.00769084	0.00232474	0.00356082	0.000414961	0.00144433	0.00841642	0.0176118	0.0042141	0.00424162	0.00180593	0.00708873	0.0122527	0.000739821	0.00393712	0.00070642	0.00557	0.0230751	0.00473917	0.00289531	0.00179543	0.0119998	0.00558605	0.00570479	0.0112798	0.029993	0.00423127	0.00642892	0.000725987	0.0219468	0.00342388	0.0118243	0.00736912	0.0254015	0.0248361	0.0129397	0.0272249	0.0384834	0.00313844	0.00376076	0.0111803	0	0.000967519	0.0169727	0.00996055	0.00184402	0.0018622	0.00108093	0.000724035
k__Bacteria;p__Fusobacteria;c__Fusobacteriia;o__Fusobacteriales;f__Leptotrichiaceae;g__Streptobacillus	0	0	0	0	0	0	0	0	0	0	0	0	0	0	0	0	0	0	0	0	0	0	0	0	0	0	0.000669505	0	0	0.0072285	0	0	0	0	0	0	0	0	0	0	0	0	0	0	0	0	0	0	0
k__Bacteria;p__GN02;c__BD1-5;o__;f__;g__	0	0	0.00012108	0	0	0	0	0	0	0	0	0	0.00012036	0	0	0	0	0	0	0	0	0	9.75729e-05	9.4035e-05	0	0	0	0	0	0.000290301	0	0	0	0	0	0	0.000173591	0	0	0	0	0	0	0	0	0	0	0.00287482	0
k__Bacteria;p__Proteobacteria;__;__;__;__	0	0	9.6864e-05	0	0	0	0	0	0	0	0	0	0	0	0	0	0	0	0	0	0	0	0	0	0	0	0	0	0	0	0	0	0	0	0	0	0	0	0	6.59783e-05	0	0	0	0	0	0	5.17277e-05	0	0
k__Bacteria;p__Proteobacteria;c__Alphaproteobacteria;__;__;__	0	0	0	0	0	0	0	0	0	0	0	0	0	0	0	0	0	0	0	0	0	0	0	0	0.000116587	0	0	0	0	0	0	0	0	0	0	0	0	0	0.000156922	0	0	0	0	0	0	0	0	0	0
k__Bacteria;p__Proteobacteria;c__Alphaproteobacteria;o__;f__;g__	0	0	0	0.000851975	0	0	5.17933e-05	0	0	0	0	0	0	0	0	0	0	0	0	0	0	0	0	0	0	0	0	0	0	0	0	0	0	0	0	0	0	0	0.0026049	0	0	0	0	0	0	0	0	0	0
k__Bacteria;p__Proteobacteria;c__Alphaproteobacteria;o__Caulobacterales;f__Caulobacteraceae;__	0	0	0	0	0	0.00114343	0	0	0	0	0	0	0	0	0	0	0	0	0	0	0	0	0	0	0	0	0	0	0	0	0	0	0	0	0	0	0	0	0	0	0	0	0	0	0	0	0	0	0
k__Bacteria;p__Proteobacteria;c__Alphaproteobacteria;o__Caulobacterales;f__Caulobacteraceae;g__	0	0	0	0	0	0	0	0	0	0	0	0	0	0	0	0	0	0	0	0	0	0	0	0	0	0.000107695	0	0	0	0	0	0	0	0	0	0	0	0	0	0	0	0	0	0	0	0	0	0	0
k__Bacteria;p__Proteobacteria;c__Alphaproteobacteria;o__Rhizobiales;__;__	0	0	0	0	0	0.00154463	0	0	0	0	0	0	0	0	0	0	0	0	0.00181998	0	0	0	0	0	0	0	0	0	0	0	0	0	0	0	0	0	0	0	0	0	0	0.0043354	0	0	0	0	0	0	0
k__Bacteria;p__Proteobacteria;c__Alphaproteobacteria;o__Rhizobiales;f__Bartonellaceae;g__	0	0	0	0	0	0	0	0	0	0	0	0	0	0	0	0	0	0	0	0	0	0	0	0	0	0	0	0	0	0	0	0	0	0	0	0	0	0	9.41531e-05	0	0	0	0	0	0	0	0	0	0
k__Bacteria;p__Proteobacteria;c__Alphaproteobacteria;o__Rhizobiales;f__Methylobacteriaceae;g__	0	0	0	0	0	0	0	0	0	0	0	0	0	5.28443e-05	0	0.00292957	0	0.00011956	0.00333363	0	0	0	0	0	0	0	0	0	0	0	0	0	0	0	0	0	0	0	0.000533534	0	0.00123327	0.000837521	0.000506796	0	0	0	0	0	0
k__Bacteria;p__Proteobacteria;c__Alphaproteobacteria;o__Rhizobiales;f__Phyllobacteriaceae;g__	0.00249823	0.000245452	0.000460104	0.000589829	0.000193648	0.557091	0.000440243	0.000583986	0.000176507	0.000848325	0.00032345	0.00149379	0.00312936	0.000686977	0	0.52167	7.95714e-05	0.00573888	0.560339	0.00157464	0.000757448	0.000746397	0.000195146	0.000909005	0.00338104	0.018335	0.000535604	0.000824221	0.00129415	0.000435452	0.000427984	0.00220856	0.00216533	0.000776073	0.00113871	0.000410783	0.00225668	0.000927672	0.022785	0.000659783	0.089867	0.856948	0.298341	6.82547e-05	0.00261341	0.730698	0.00375026	0.00101194	0.00219892
k__Bacteria;p__Proteobacteria;c__Alphaproteobacteria;o__Rhodobacterales;f__Rhodobacteraceae;g__Paracoccus	0	0	0	0	0	0	0	0	0	0	0	0	0	0	0	0	0	0	0	0	0	0	0	0	0	0	0	0	0	0	0	0	0	0	0	0	0.000173591	0	0	0	0	0	0	0	0	0	0	0	0
k__Bacteria;p__Proteobacteria;c__Alphaproteobacteria;o__Rickettsiales;f__;g__	0	0	0	0	0	0	0	0	0	0	0	0	0	0	0	0	0	0	0	0	0	0	0	0	0	0	0	0	0	0	0	0	0	0	0	0	0	0	0	0	0	0	0	0	0.000813609	0	0	0	0
k__Bacteria;p__Proteobacteria;c__Alphaproteobacteria;o__Rickettsiales;f__mitochondria;__	0	0	0	0	0	0	0	0	0	0	0	0	0	0	0	0	0	0	0	0	0	0	0	0	0	0	0	0	0	0	0	0	0	0	0	0	0	0	0	9.89674e-05	0	0	0	0	0	0	0	0	0
k__Bacteria;p__Proteobacteria;c__Alphaproteobacteria;o__Rickettsiales;f__mitochondria;g__Oryza	0.000141945	0	0	0	0	0	0	0	0	0	0	0	0	0	0	0	0	0	0	0	0	0	0	0	0	0	0	0	0	0	0	0	0	0	0	0	0	0	0	0	0	0	0	0	0	0	0	0	0
k__Bacteria;p__Proteobacteria;c__Alphaproteobacteria;o__Sphingomonadales;f__Erythrobacteraceae;g__	0	0	0	0.000174764	0	0	0	0	0	0	0	0	0	0	0	0	0	0	0	0	0	0	0	0	0	0	0	0	0	0	0	0	0	0	0	0	0	0	0	0	0	0	0	0	0	0	0	0	0
k__Bacteria;p__Proteobacteria;c__Alphaproteobacteria;o__Sphingomonadales;f__Sphingomonadaceae;g__	5.67779e-05	0	0	0.00019661	0	0.0113741	0	0	0	0	0	0	0	0.000132111	0	0.00101808	0	0	0	0	0	0	0	0	0	8.07711e-05	0	0	0	0	0	0	0	0	0	0	0	0	0.000219691	0	0.000930007	0.00318586	0	0	0	0.00188127	0	0	0
k__Bacteria;p__Proteobacteria;c__Alphaproteobacteria;o__Sphingomonadales;f__Sphingomonadaceae;g__Sphingomonas	0	0	0	0	0	0	0	0	0	0	0	0	0	0	0	0	0	0	0	0	0	0	0	0	0	0	0	0	0	0	0	0	0	0	0	0	0	0	0	0	0.000222393	0	0	0	0	0	0	0	0
k__Bacteria;p__Proteobacteria;c__Betaproteobacteria;o__Burkholderiales;f__Alcaligenaceae;g__Sutterella	0	0	0	0	5.53281e-05	0	0	0	0	0	0	0	0	0	0	0	0	0	0	0	0	0	0	0	8.74406e-05	0	0	0	0.000126259	0	0	0	6.98495e-05	0	0	0	0	0	0	0	0	0	0	0	0	0	0	0	0
k__Bacteria;p__Proteobacteria;c__Betaproteobacteria;o__Burkholderiales;f__Burkholderiaceae;__	0	0	0	0	0	0	0	0	0	0	0	0	0	0	0	0	0	0	0	0	0	0	0	0	0	0	0.00139257	0	0	0	0	0	0	0	0	0	0	0	0	0	0	0	0	0	0	0	0	0	0
k__Bacteria;p__Proteobacteria;c__Betaproteobacteria;o__Burkholderiales;f__Burkholderiaceae;g__	0	0	0	0	0	0	0.00292632	0	0.00141206	0	0	0	0	0	0	0	0	0	0	0	0	0	0	0.00382409	0.00273981	0.00239621	0	0	0	0.000957993	0	0	0	0	0.00147724	0	0.00387687	0.00682287	0	0	0	0	0	0	0.000123274	0	0	0	0
k__Bacteria;p__Proteobacteria;c__Betaproteobacteria;o__Burkholderiales;f__Burkholderiaceae;g__Burkholderia	0	0	0.000653832	0.000174764	0	0	0.0106435	0.00338097	0.0033095	0	0.00097035	0.00195551	0.00312936	0.0114936	0.00410347	0	0.00909766	0.000549976	0.00147761	0.000888911	0.0116423	0.00166504	0.00282961	0.0258283	0.00530473	0.0872597	0.00273158	0.00840706	0	0.0548088	0.0152077	0.169345	0.0107219	0.00689511	0.0286215	0	0.0576322	0.0345333	0	0	0.000363916	0	0	0.00241167	0	0	0	0.00140291	0.00246708
k__Bacteria;p__Proteobacteria;c__Betaproteobacteria;o__Burkholderiales;f__Comamonadaceae;__	0	0	0	0	0	0.00746239	0.00339246	0.00135239	0.0010811	0	0.00126685	5.43198e-05	0	0.000317066	0.00354895	0.00556825	0.000583523	0	0.0191369	0	0	8.61228e-05	0.000585437	0.00156725	0	0.000888482	0.00120511	0.000686851	0	0.0015386	0.000142661	6.79556e-05	0	0	0	0.00107831	0.00031825	8.97747e-05	0.000596303	9.89674e-05	0.00165784	0.00275889	0.00428473	0.00202489	0.000295858	0.0103004	0	0.000298981	5.36322e-05
k__Bacteria;p__Proteobacteria;c__Betaproteobacteria;o__Burkholderiales;f__Comamonadaceae;g__	0.000312278	0	0	0	0	0	0	9.22084e-05	8.82535e-05	0	0	5.43198e-05	0	0	0	0.000893414	0	0	0.00309938	0	0	0	0	0	0	0	0	8.24221e-05	0	0	0	0	0	0.000447734	0	5.13479e-05	8.67955e-05	0	0	0	0.000465003	0	0	0	0	0.000745059	5.17277e-05	0	0
k__Bacteria;p__Proteobacteria;c__Betaproteobacteria;o__Burkholderiales;f__Comamonadaceae;g__Acidovorax	0	0	0	0	0	0	0	0	0	0	0	0	0	0	0	0	0	0	0	0	0	0	0	0	0	0	0	0	0	0	0	0	0	0	0	0	0	0	0	0	0	0.000213486	0	0	0	0	0	0	0
k__Bacteria;p__Proteobacteria;c__Betaproteobacteria;o__Burkholderiales;f__Oxalobacteraceae;g__	0	0	0	0	0	0	0	0	0	0	0	0	0	0	0	0.00455018	0	0	0.00163979	0	0	0	0	0	0	0.000107695	0	0	0	0	0	0	0	0	0	0	0	0	0	0	0.000626744	0	0.00161253	0	0	0.00335277	0	0	0
k__Bacteria;p__Proteobacteria;c__Betaproteobacteria;o__Neisseriales;f__Neisseriaceae;__	0	0.000381815	0.000339024	0.00126704	0.000636273	0	0.000284863	0.000338097	4.41267e-05	0	0.00097035	0.000190119	0.000938809	0.0044125	0	0	0.00217495	0	0	0	0	0.000258368	0.000512258	0.000282105	0	0	0	0	0	0	0	0	0.000349247	0.00310429	0	0	0.00121514	0.00101745	0	0.0015175	0	0	0	0	0	0	0	0	0
k__Bacteria;p__Proteobacteria;c__Betaproteobacteria;o__Neisseriales;f__Neisseriaceae;g__	0.0102484	0.000981809	0.0134399	0.00454387	0.00102357	0.0181545	0.0959731	0.109175	0.13355	0.0101549	0.117682	0.0136343	0.190025	0.141517	0.118086	0.0258467	0.13307	0.0140124	0.0365619	0.00271753	0.10436	0.0519607	0.038273	0.147478	0.0837973	0.128776	0.0567205	0.0403868	0	0.0623276	0.134958	0.0558255	0.00139699	0.0254313	0.067553	0.000154044	0.0651834	0.0505132	0.0273358	0.000725761	0.0142534	0	0.00534439	0.10625	0.00860454	0.0252016	0.0169408	0.207355	0.0444611
k__Bacteria;p__Proteobacteria;c__Betaproteobacteria;o__Neisseriales;f__Neisseriaceae;g__Kingella	0	0	0	0	0	0.00174524	0	0	0.00275792	0	0.000377358	0	0	0	0	0.00712653	5.30476e-05	0	0.00360393	0	0.000392751	0	0	0.00081497	0.000233175	0	0.000267802	0	0	0.000261271	0.00342388	0.0012232	0.000454022	0.000656677	0	0	0	0	0.000219691	0	0	0	0	0.00755352	0.000320513	0	0	0.00218486	0
k__Bacteria;p__Proteobacteria;c__Betaproteobacteria;o__Neisseriales;f__Neisseriaceae;g__Neisseria	0	0	0	0	0	0	0	0	4.41267e-05	0	0	0	0.0160801	0	0.000166357	0.00164139	0	0	0	0	0	0	0	0	0	0	0	0	0	0.0148344	0	0	0	0	0	0	0	0	0.00455073	0	0	0	0	0.00288945	0.000246548	0.000745059	0	0	0
k__Bacteria;p__Proteobacteria;c__Betaproteobacteria;o__Rhodocyclales;f__Rhodocyclaceae;g__Propionivibrio	0	0	0	0	0	0	0	0.000153681	0	4.99014e-05	0	0	0	0	0	0	0	0	0	0	0	0	9.75729e-05	0	0	0	0	8.24221e-05	0	0	0	0	0.000384172	0	0	0	0	0	0	0	0	0	0	0	0	0	0	0	0
k__Bacteria;p__Proteobacteria;c__Deltaproteobacteria;__;__;__	0	0	0	0	0	0	0	0	0	0	0	0	0	0	0	0	0	0	0	0	0	0	0	0	0	0	0	0	0	0	0	0	0	0	0	0	0	0	0	0	0.000646961	0	0	0	0	0	0	0	0
k__Bacteria;p__Proteobacteria;c__Deltaproteobacteria;o__Desulfobacterales;f__Desulfobulbaceae;g__Desulfobulbus	0.00252661	0.00010909	0.000145296	0.000371374	0	0	7.769e-05	0	4.41267e-05	0	0	0.000190119	0.000553657	0	0	0	0.000132619	0.000645624	0	0.000228577	0	0	0.000341505	6.269e-05	0	0.000646169	0	0	0	0	0	0	0.000628645	0	0	0.00308087	0	0	0.00109845	0.000692772	0	0	0	9.10063e-05	0	0	0.000103455	0	0.00034861
k__Bacteria;p__Proteobacteria;c__Deltaproteobacteria;o__Desulfovibrionales;f__Desulfomicrobiaceae;g__Desulfomicrobium	0	0	0	0	0	0	0	0	0	0	0.000404313	0	0	0.00108331	0	0	0	0.000191296	0	0	0	0.000287076	0	0	0	0.00107695	0	0	0	0	0.0018546	0	0	0	0.000153879	0	0	0	0.00219691	0	0	0	0	0	0.000172584	0	0	0	0
k__Bacteria;p__Proteobacteria;c__Deltaproteobacteria;o__Desulfovibrionales;f__Desulfovibrionaceae;__	0	0	0	0	0	0	0	0.000276625	0	0	0	0	0	0	0	0	0	0	0	0	0	0	0	0	0	0	0	0	0	0	0	0	0	0	0	0	0	0	0	0	0	0	0	0	0	0	0	0	0
k__Bacteria;p__Proteobacteria;c__Deltaproteobacteria;o__Desulfovibrionales;f__Desulfovibrionaceae;g__	0	0	0	0	0	0	0	0	0	0	0	0	0	0	0	0	0	0	0.0038562	0	0	0	0	0	0	0	0	0	0	0	0	0	0	0	0	0	0	0	0	0	0	0	0	0	0	0	0	0	0
k__Bacteria;p__Proteobacteria;c__Deltaproteobacteria;o__Desulfovibrionales;f__Desulfovibrionaceae;g__Bilophila	0	0	0	0	0	0	0	0	0	0	0	0	0	0	0	0	0	9.5648e-05	0	0	0	0	0	0	0	0	0	0	0	0	0	0	0	0	0	0	0	0	0	0	0	0	0	0	0	0	0.000465549	0	0
k__Bacteria;p__Proteobacteria;c__Deltaproteobacteria;o__Desulfovibrionales;f__Desulfovibrionaceae;g__Desulfovibrio	0	0	0	0	0	0	0	0	0	0	0	0	0	0	0	0	0	0.00332377	0	0	0	0	0	0	0.000349762	0	0	0	0	0	0	0	0	0	0	0	0	0	0.000659072	0	0	0	0	0	0.000147929	0	0	0	0
k__Bacteria;p__Proteobacteria;c__Deltaproteobacteria;o__GMD14H09;f__;g__	0	0	0	0	0	0	0	0	0	0	0	0	0	0	0	0	0	0	0	0	0	0	0	0	0	0	0	0	0	0	0	0	0	0	0	0.000102696	0	0	0	0.000164946	0	0	0	0	0	0	0	0	0
k__Bacteria;p__Proteobacteria;c__Deltaproteobacteria;o__Myxococcales;f__;g__	0	0	0	0	0	0	0	0	0	0	0	0	0	0	0	0	0	0	0	0	0	0	0.000243932	0	0	0	0	0	0	0	0	0	0	0	0	0	0	0	0	0	0	0	0	0	0	0	0	0	0
k__Bacteria;p__Proteobacteria;c__Epsilonproteobacteria;o__Campylobacterales;f__Campylobacteraceae;g__Campylobacter	0.0133428	0.0106363	0.0123502	0.0143088	0.00918446	0.00569709	0.0214424	0.0406639	0.0137896	0.0269717	0.0157951	0.01597	0.0157431	0.0273734	0.0403139	0.000934968	0.0128375	0.0213773	0.00191008	0.0121654	0.0215732	0.034162	0.0235638	0.0134784	0.00868577	0.0184427	0.0218527	0.0182428	0.0348474	0.0187244	0.0279902	0.00910604	0.0221423	0.0215808	0.00926353	0.0581772	0.0221618	0.0147829	0.00552365	0.0285356	0.00865311	0	0.0121861	0.00691648	0.0071499	0	0.0117163	0.00942941	0.0298732
k__Bacteria;p__Proteobacteria;c__Epsilonproteobacteria;o__Campylobacterales;f__Helicobacteraceae;g__	0	0	0	0	0	0	0	0	0	0	0	0	0	0	0	0	0	0	0	0	0	0	0	0	0	0	0	0	0	0.000174181	0	0	0	0	0	0	0	0	0	0	0	0	0	0	0	0	0	0	0
k__Bacteria;p__Proteobacteria;c__Epsilonproteobacteria;o__Campylobacterales;f__Helicobacteraceae;g__Helicobacter	0	0	0	0	0	0	0	0	0	0	0	0	0	0	0	0	0	0	0	0	0	0	0	0	0.000145734	0	0	0	0.000347211	0	0	0	0	0.000208943	0	0.00174583	0	0	0.000439381	0	0	0	0	0	0	0	0	0	0
k__Bacteria;p__Proteobacteria;c__Gammaproteobacteria;__;__;__	0.000454223	0	0	0	0	0	0	0.00104503	0.000176507	0	0	0	0	0.00145322	0.000166357	0	0.000795714	0.00272597	0	0	5.61073e-05	0	0	0	0.000728672	0.000350008	0	0	0	0	0.000228258	0.000339778	0	0.00205958	0	0	0	0.000508723	0	0	0	0	0	0.000341274	0	0	0.000155183	0	0.000160897
k__Bacteria;p__Proteobacteria;c__Gammaproteobacteria;o__;f__;g__	0	0	0	0	0	0	0.000362553	0	0.000110317	0	0	0	0.000216648	0	0	0	0	0	0.00151365	0.000177782	5.61073e-05	0	9.75729e-05	0.00175532	0.000233175	0.000134618	0	0	0	0.000406421	0	0.00135911	0	0.00256701	0.000769396	0	0.000115727	0.00104737	0.000156922	0	0	0	0	0	0	0	0	0.000114993	0
k__Bacteria;p__Proteobacteria;c__Gammaproteobacteria;o__Aeromonadales;f__Aeromonadaceae;g__Aeromonas	0	0	0	0	0	0	0	0	0	0	0	0	0	0	0	0	0	0	0	0	0	0	0	0	0	0	0	0	0	0.000232241	0	0	0	0	0	0	0	0	0	0	0	0	0	0	0	0	0	0	0
k__Bacteria;p__Proteobacteria;c__Gammaproteobacteria;o__Cardiobacteriales;f__Cardiobacteriaceae;g__Cardiobacterium	0	0	0	0	0	0	0	0.000860612	0.000154444	9.98029e-05	0	0	0.000770305	0.000951198	0	0	0.00021219	0.00184122	0	0	0	0	0.000341505	0.000720935	0.000349762	0	0.000348143	0	0	0.000203211	0	0	0.000908043	0	0.000553965	0.000102696	0.000347182	0.000299249	0.000564919	0	0	0	0	0	0.000123274	0	0	0	0
k__Bacteria;p__Proteobacteria;c__Gammaproteobacteria;o__Enterobacteriales;f__Enterobacteriaceae;__	0	0	0	0	0	0	0	0	0	0	0	0	0	0	0	0	0	0	0	0	0	0	0	0	0	0	0	0	9.4694e-05	0.000145151	0	0	0	0	0	0	0	0	0	0	0	0	0	0	0	0	0	0	0
k__Bacteria;p__Proteobacteria;c__Gammaproteobacteria;o__Enterobacteriales;f__Enterobacteriaceae;g__	0	0	0	0	0	0	0	0	0	0	0	0	0	0	0	0	0	0	0	0	0	0	0	0	0	8.07711e-05	0	0	0	0	0	0	0	0	0	0	0	0	0	0	0	0	0	0	0	0.000745059	0	0	0
k__Bacteria;p__Proteobacteria;c__Gammaproteobacteria;o__Enterobacteriales;f__Enterobacteriaceae;g__Enterobacter	0	0	0	0	0	0	0	0	0	0	0	0	0	0	0	0	0	0	0	0	0	0	0	0	0	0	0	0	0	0	0	0	0	0	0	0	0	0	0	0	0	0	0	0	0	0	0	0	0
k__Bacteria;p__Proteobacteria;c__Gammaproteobacteria;o__Enterobacteriales;f__Enterobacteriaceae;g__Gluconacetobacter	0	0	0	0	0	0	0	0	0	0	0	0	0	0	0	0	0	0	0	0	0	8.61228e-05	0	0	0.000204028	0.000323084	0.000107121	0	0	0	0	6.79556e-05	0	0	0	0	0	0	0.000627687	0	0	0.000968897	0.000161253	0	0	0.00298024	0	0	0
k__Bacteria;p__Proteobacteria;c__Gammaproteobacteria;o__Oceanospirillales;f__Halomonadaceae;g__Halomonas	0	0	0	0	0	0	0	0	0	0	0	0	0	0	0	0.000872637	0	0	0.00230651	0	0	0	0	0	0	0	0	0	0	0	0	0	0	0	0	0	0	0	0	0	0	0	0	0	0	0	0	0	0
k__Bacteria;p__Proteobacteria;c__Gammaproteobacteria;o__Pasteurellales;f__Pasteurellaceae;__	0	0	0.000556968	0	0	0	0	0	0	0	0	0	0	0	0	0	0	0	0	0	0	0	0	0.000470175	0	0	0	0	0	0.00168375	0	0	0	0	0	0	0.000520773	0	0.000345228	0	0	0	0	0	0	0	0	0.00931441	0
k__Bacteria;p__Proteobacteria;c__Gammaproteobacteria;o__Pasteurellales;f__Pasteurellaceae;g__	0	0.00730902	0.0642451	0.0210372	0.0477481	0.0105115	0.0793992	0.0441371	0.0812373	0.0945133	0.0956873	0.188517	0.127076	0.169445	0.0927441	0.0101184	0.0410058	0.0166428	0.0125597	0.0538934	0.126466	0.098955	0.118234	0.143936	0.0981375	0.0241775	0.0742883	0.119622	0.000915375	0.117049	0.258816	0.0663246	0.00261936	0.124202	0.102022	0.00130937	0.0637368	0.0359398	0.0949377	0.00626794	0.00780397	0	0.00909929	0.04002	0.0134369	0.00381843	0	0.234976	0.0903167
k__Bacteria;p__Proteobacteria;c__Gammaproteobacteria;o__Pasteurellales;f__Pasteurellaceae;g__Aggregatibacter	0	0.00651812	0.000435888	0	0	0	0.00015538	0	0.000573648	0	0.00137466	0	0	0.00396333	0.000249536	0	0	0.00930177	0	0	0	0	0.000317112	0.00075228	0.00273981	0.000969253	0.0077127	0	0	0.00171278	0	0	0	0	0	0.000102696	0.000810091	0.00475806	0.00429966	0.000527826	0	0	0	0	0	0	0	0	0.00117991
k__Bacteria;p__Proteobacteria;c__Gammaproteobacteria;o__Pasteurellales;f__Pasteurellaceae;g__Haemophilus	0.000312278	0	0.0101707	0.000371374	0.000442625	0.00822467	0.00258967	0	0.0233651	0	0.0410512	0	0.000457368	0.00898354	0.00404802	0.00274257	0.0140311	0	0.000919002	0	0.00336644	0.000401906	0	0.00642573	0.00664549	0.0176619	0.00918561	0.109457	0.00220953	0.0252852	0.0573214	0.00788284	0	0	0.00800172	0	0.00474482	0.000329174	0.00611995	0.000956685	0.00131414	0	0.0153882	0.0117853	0.0010355	0.000707806	0	0.0225846	0.0276742
k__Bacteria;p__Proteobacteria;c__Gammaproteobacteria;o__Pseudomonadales;f__Moraxellaceae;g__Acinetobacter	0	0	0	0	0	0	0	0	0	0	0	0	0	0	0	0	0	0	0	0	0	0	0	0	0	0	0	0	0	0.00011612	0	0	0	0	0	0	0	0	0	0	0.000303263	0.000279174	0	0	0	0	0	0	0.000134081
k__Bacteria;p__Proteobacteria;c__Gammaproteobacteria;o__Pseudomonadales;f__Moraxellaceae;g__Enhydrobacter	0	0	0	0	0	0	0	0	0	0	0	0	0	0	0	0	0	7.1736e-05	0	0	0	0	0	0	0	0	0	0	0	0	0	0	0	0	0	0	5.78637e-05	0	0	0	0.0016174	0	0	0	0	0	0	0	0
k__Bacteria;p__Proteobacteria;c__Gammaproteobacteria;o__Pseudomonadales;f__Pseudomonadaceae;g__	0	0	0	0	0	0	0	0	0	0	0	0	0	0	0	0	0	0	0	0	0	0	0	0	0	0	0	0	0	0	0	0	0	0	0	0	0	0	0	0	0	0	0	0	0	0	0	0	0
k__Bacteria;p__Proteobacteria;c__Gammaproteobacteria;o__Pseudomonadales;f__Pseudomonadaceae;g__Pseudomonas	0.000227111	0	0	8.7382e-05	0.000110656	0.03001	0.00023307	0	0	7.48522e-05	0	0	0.000409224	0	5.54524e-05	0.0382506	0	0.000406504	0.0329579	0.00010159	0	0.00011483	0	0.000219415	0.000378909	0.00358085	8.03406e-05	0.000109896	0.000284082	0	5.70646e-05	0.000441711	0.000454022	0.000119396	0	0	0.000347182	0.000209474	0.00194583	0.000131957	0	0	0	0.0809956	0.00394477	0.00767411	0.000543141	0	0.000375426
k__Bacteria;p__Proteobacteria;c__Gammaproteobacteria;o__Xanthomonadales;f__Xanthomonadaceae;g__Stenotrophomonas	0	0	0	0	0	0.00194584	0	0	0	0	0	0	0	0	0	0.00814461	0	0.00011956	0.00553203	0	0	0	0	0	0	8.07711e-05	0	0	0	0	0	0	0	0	0	0	0	0	0.000251075	0	0.000485221	0	0.00117484	0	0	0.00935049	0.000155183	0	0
k__Bacteria;p__SR1;c__;o__;f__;g__	0	0	0.0037777	0	0	0.00108325	0	0	0.00388315	0	0	0	0	0.000898354	0.00138631	0	0.000106095	0	0.000630687	0	0	0	0.0111965	0.00018807	0.000320616	0	0.00259768	0	0	0.00304816	0	0	0	0.000208943	0	7.70218e-05	8.67955e-05	0.000149624	0.00681041	0.000164946	0	0	0	0	0.00512821	0	0	0.00174789	0.00112628
k__Bacteria;p__Spirochaetes;c__Spirochaetes;o__;f__;g__	0	0	0	0	0	0	0	0	0	0	0	0	0	0	0	0	0	0	0	0	0	0	0	0	0	0	0	0	0	0	0	0	0	0	0	0	0	0	0.00276182	0	0	0	0	0	0	0	0	0	0
k__Bacteria;p__Spirochaetes;c__Spirochaetes;o__Sphaerochaetales;f__Sphaerochaetaceae;g__Sphaerochaeta	0	0	0	0	0	0	0	0	0	0	0	0	0	0	0	0	0	0.000813008	0.00129741	0	0.000168322	0	0	0	0	0	0	0	0	0	0.00037092	0	0	0	0	0	0	0	6.27687e-05	9.89674e-05	0.000101088	0	0	0	0	0	0	0	0
k__Bacteria;p__Spirochaetes;c__Spirochaetes;o__Spirochaetales;f__Spirochaetaceae;g__Treponema	0.0226544	0.0178907	0.0388183	0.0661264	0.0024621	0.00200602	0.00121714	0.0116797	0.00317712	0.00149704	0.00296496	0.00114072	0.000770305	0.00288002	0.00388166	0.00124662	0.00469471	0.0374462	0.00428867	0.001981	0.00162711	0.00071769	0.0389804	0.0253268	0.0263488	0.00710786	0.00211564	0.011127	0.164231	0.01347	0.00719014	0	0.0317815	0.0153125	0.000984828	0.0827471	0.0247078	0.0101146	0.063365	0.0207172	0.00339655	0	0.000668049	0.00689373	0.0105523	0	0.00651769	0.0047147	0.0681666
k__Bacteria;p__Synergistetes;c__Synergistia;o__Synergistales;f__Dethiosulfovibrionaceae;g__Jonquetella	0	0	0	0	0	0	0	0	0	0	0	0	0	0	0	0	0	0	0	0	0	0	0	0	0	0	0	0	9.4694e-05	0	0	0	0	0	0	0	0	0	0	0	0	0	0	0	0	0	0	0	0
k__Bacteria;p__Synergistetes;c__Synergistia;o__Synergistales;f__Dethiosulfovibrionaceae;g__Pyramidobacter	0.000823279	0	9.6864e-05	0	0	0	0	0	0	0	0	0	0	0	0	0	0	0.00102822	0	0	0	0	0	0	0	0	0	0.000851695	0	0	0	0	0.00122237	0	0	0.000385109	0	0	0	0	0.000545874	0	0	0	0	0	0	0	0
k__Bacteria;p__Synergistetes;c__Synergistia;o__Synergistales;f__Dethiosulfovibrionaceae;g__TG5	0.00164656	0.000245452	0.00012108	0.00740563	0.000580945	0	0	0.000799139	0	0.000299409	0.000485175	0	0.000168504	0.00383122	0	0.00164139	0	0.00674319	0	0.000177782	0.000280536	0.000172246	0.00124405	0.00805567	0.00122417	0.000323084	8.03406e-05	0.000247266	0.0207695	0.00296107	0.00325268	0.000339778	0.00118744	0.00110441	0.000153879	0.00498074	0.00104155	0.00356106	0.00486458	0.00075875	0.000667179	0	0	0.00029577	0.00273669	0	0.000206911	0	0.0048269
k__Bacteria;p__TM7;c__TM7-3;o__;f__;g__	0.00562101	0.0190089	0.0108003	0.0191804	0.00121722	0.00254764	0.0196038	0.0158291	0.031352	0.00137229	0.00490566	0.000244439	0.000649945	0.0118371	0.022985	0	0.0105034	0.00435198	0	0.000838117	0.00415194	0.00488029	0.0376387	0.00510924	0.00545046	0.00263852	0.0333146	0.000686851	0.00577633	0.00232241	0.00305296	0.0009174	0.00408619	0.011462	0.0346536	0.00169448	0.0119199	0.0111321	0.0179519	0.0186059	0.000646961	0	0.00225754	0.003572	0.0202416	0.00219793	0.00462963	0.00172489	0.00407605
k__Bacteria;p__TM7;c__TM7-3;o__CW040;f__;g__	0	0	0	0	0	0	0.00160559	0.000184417	0.00461124	0	0	0	0	0	0.00230127	0	0.00076919	0.00143472	0	0	0	0	0.00136602	9.4035e-05	0.0009327	0.000323084	0.00160681	0	0	0.00316428	0	6.79556e-05	0	0.000328339	9.23276e-05	0	0.00297998	0.00284286	0.000470765	0.000329891	0	0	0	0	0.0030572	0	0	0.000436972	0.00370062
k__Bacteria;p__TM7;c__TM7-3;o__CW040;f__F16;g__	0.000369056	0.00130908	0.00203414	0.00425987	0	0.00192578	0.000181277	0.00427232	0.00271379	0	0.000485175	0	0.00012036	0	0.00537888	0	0.00570262	0.000263032	0	0.00010159	0.00274926	0.00249756	0.00248811	0.00068959	0.000378909	0.000323084	0.00289226	0	0.000536599	0.000580602	0.00145515	0.000271822	0	0.00492508	0.00113871	0.00084724	0.00176484	0.00116707	0.00307567	0.00108864	0.00153653	0.00162578	0	0.0028212	0.000493097	0.00158325	0.000879371	0.00048297	0.00123354
k__Bacteria;p__TM7;c__TM7-3;o__I025;f__Rs-045;g__	0.0124627	0.000136362	0.00593292	0.000589829	0	0	0.000492037	0.00264331	0.000661901	0.000798423	0	0.000380238	0.000794377	0.00177029	0	0	0.000238714	0.00224773	0	0.000863514	0.000561073	0	0.00458593	0.000407485	0.00102014	0	0.00104443	0	0	0.000522542	0	0	0.00213041	0.00110441	0	0.00213094	0.00222775	0.000688272	0.00103568	0.0130307	0.000181958	0	0	0.000113758	0.000345168	0	0.00245707	0	0.000804484
k__Bacteria;p__Tenericutes;c__Mollicutes;o__Acholeplasmatales;f__Acholeplasmataceae;g__Acholeplasma	0	0	0	0	0	0	0	0	0	0	0	0	0	0	0	0	0	0	0	0	0	0	0	0	0	0	0	0	0	0	0	0	0	0	0	0	0	0	0.00128676	0	0	0	0	0	0	0	0	0	0
k__Bacteria;p__Tenericutes;c__Mollicutes;o__Mycoplasmatales;f__Mycoplasmataceae;g__Mycoplasma	0	0.000245452	0.0101707	0.00602936	0.00130021	0	0	0.000860612	0.00013238	0.00274458	0.00140162	8.14797e-05	0.00917144	0.00803234	0.00058225	0.00157906	7.95714e-05	0.00934959	0.00120732	0	0	0	0.00170753	0.00539134	0.00297298	0	8.03406e-05	0.000522007	0.00148354	8.70903e-05	0.00202579	0	0.0119093	0.000925318	0	0.00816431	0.000462909	0.0001197	0.000659072	6.59783e-05	0.000262828	0.00139587	0	0.00313972	0.0012574	0	0.0113542	0.00177089	0.00670403
k__Bacteria;p__Tenericutes;c__Mollicutes;o__RF39;f__;g__	0	0	0.000314808	0	0	0	0.00046614	0.000768403	0.000838408	0	0	0	0	0	0.0024399	0	0.000397857	0	0	0	0	0	0.00424442	0	0.000116587	0	0	0	0	0	0	0	0	0	0	0	0	0.0001197	0.00050215	0	0	0	0	0.000159261	0.0010355	0	0	0.00032198	0.000294977
Species-level
#OTU ID	Control 1	Control 2	Control 3	Control 4	Control 5	Control 6	Control 7	Control 8	Control 9	Control 10	Control 11	Control 12	Control 13	Control 14	Control 15	Control 16	Control 17	Control 18	Control 19	Control 20	OPMDs 1	OPMDs 2	OPMDs 3	OPMDs 4	OPMDs 5	OPMDs 6	OPMDs 7	OPMDs 8	OPMDs 9	OPMDs 10	OPMDs 11	OPMDs 12	OPMDs 13	OPMDs 14	OPMDs 15	OPMDs 16	OPMDs 17	OPMDs 18	OPMDs 19	OPMDs 20	OSCC 1	OSCC 2	OSCC 3	OSCC 4	OSCC 5	OSCC 6	OSCC 7	OSCC 8	OSCC 9
k__Bacteria;__;__;__;__;__;__	0.00190206	0.000190907	0.00464947	0.000152919	0	0	0.00015538	0.000153681	4.41267e-05	0.000449113	0.000350404	0.000162959	0.000409224	0.000581288	5.54524e-05	0	0.000822238	0.00260641	0	0.000609539	0.000140268	0.00103347	0.000317112	0.00137918	0.000612084	8.07711e-05	0.000214242	0.000302214	0.00145197	0.000203211	0.000485049	0.000475689	0.00122237	0.000507432	0	0.00462131	0.000983682	0.001197	0.0272416	0.000890707	0	0.00208559	0	9.10063e-05	0.000961538	0	0.000517277	0.000183988	0.000670403
k__Bacteria;p__;c__;o__;f__;g__;s__	0.000652945	0	0	8.7382e-05	5.53281e-05	0	0	0	0	0.000124754	0	0	0	0	0	0	0	7.1736e-05	0	0	0	0	0	0	0	0.000780787	0.000133901	0	0.00148354	0	0.000114129	0	0.000314323	0.000179094	0	0.000872914	0	5.98498e-05	0.00288736	0	0	0	0	0	0	0	0	9.19942e-05	0
k__Bacteria;p__Acidobacteria;c__[Chloracidobacteria];o__RB41;f__;g__;s__	0	0	0	0	0	0	0	0	0	0	0	0	9.62881e-05	0	0	0	0	0	0	0	0	0	0	0	0	0	0	0	0	0	0	0	0	0	0	0	0	0	0	0	0	0	0	0	0	0	0	0	0
k__Bacteria;p__Acidobacteria;c__[Chloracidobacteria];o__RB41;f__Ellin6075;g__;s__	0	0	0	0	0	0	0	0	0	0	0	0	0	0	0	0	0	0	0	0	0	0	0	0	0	0	0	0	0	0	0	0	0	0	0	0	0	0	0	0	0	0	0	0	0	0	0	0	0
k__Bacteria;p__Actinobacteria;c__Actinobacteria;o__Actinomycetales;__;__;__	0	0	0.000145296	0	0	0	0	0.000184417	0	0	0	0.000135799	0	0.000792665	8.31785e-05	0	0	0.000406504	0	0	0	0	0.000268325	0.00012538	0.00206943	0.000807711	0	0.000384637	0.00233578	8.70903e-05	0	0	0.000244473	0.000238792	0.000800172	0	0.000115727	0.000389024	0	6.59783e-05	0	0	0	0	0	0	0.000155183	0	0.000241345
k__Bacteria;p__Actinobacteria;c__Actinobacteria;o__Actinomycetales;f__;g__;s__	5.67779e-05	0	0.0013561	4.3691e-05	0	0	0.00023307	0.00116797	0.000639838	0	0	0	0.0018054	0.00171744	0	0	0.000132619	0.000765184	0	0.000279372	0	0.00011483	9.75729e-05	9.4035e-05	0.00148649	0.000188466	0	5.49481e-05	0	0.00159666	0	0.000271822	0.00240981	0.000686526	0.000307759	0	0.000173591	0.000897747	0.000439381	9.89674e-05	0	0	0	0.000477783	0	0	0	0	0.000241345
k__Bacteria;p__Actinobacteria;c__Actinobacteria;o__Actinomycetales;f__Actinomycetaceae;g__;s__	0.000170334	0	0	0.000174764	0	0	0	0.0011065	0.000110317	0	0	0.00225427	0.000385152	0.000158533	0.000138631	0	0.000132619	0.0005978	0	0	0	0	0	0	0.00408056	0.000700016	0	0	9.4694e-05	0	0	0.00210662	0	0	0	0	0.000347182	0.0001197	0	0	0	0	0	0	0	0	0	0	0
k__Bacteria;p__Actinobacteria;c__Actinobacteria;o__Actinomycetales;f__Actinomycetaceae;g__Actinomyces;s__	0.0629099	0.0920992	0.0149655	0.0697746	0.0975158	0.00585757	0.0289266	0.0696788	0.016018	0.0509494	0.0296496	0.0373177	0.0206779	0.029038	0.00396484	0.00450862	0.121771	0.0469871	0.0181638	0.0290039	0.0221343	0.0240857	0.0228321	0.0285553	0.0626075	0.0330085	0.0281192	0.0136546	0.00233578	0.00891224	0.0140664	0.0490299	0.0447735	0.0231329	0.0747238	0.00243902	0.0362516	0.0387827	0.00875624	0.0173853	0.02416	0.00364568	0.0264455	0.0242532	0.00939349	0.00847505	0.0130871	0.00183988	0.00370062
k__Bacteria;p__Actinobacteria;c__Actinobacteria;o__Actinomycetales;f__Actinomycetaceae;g__Mobiluncus;s__	0	0	0	0	0	0	7.769e-05	0	0	0	0	0	0	0.000105689	0	0	0	0	0	0	0	0	0	0	0	0	0	0	0	0	0	0	0	0	0	0	0	0	0.000219691	0	0	0	0	0	0	0	0	0	0
k__Bacteria;p__Actinobacteria;c__Actinobacteria;o__Actinomycetales;f__Corynebacteriaceae;g__Corynebacterium;s__	0.00122072	0.000927264	0.000508536	0.00242485	0.000221312	0	0.000440243	0.00276625	0.00211808	0.00159685	0.000134771	0.00768625	0.00170911	0.000502021	0.000499071	0	0.000397857	0.0206839	0	0.00317468	0.000785502	0.00200953	0.00109769	0.00137918	0.0125623	0.00643476	0.00107121	0.00239024	0	0.00127732	0.00262497	0.00332982	0	0.00376097	0.0173884	7.70218e-05	0.0109073	0.00299249	0.000596303	0.00112163	8.08702e-05	0	0.00359364	0.000955566	9.86193e-05	0	0.000853507	0.000137991	0.00222574
k__Bacteria;p__Actinobacteria;c__Actinobacteria;o__Actinomycetales;f__Dermacoccaceae;g__Dermacoccus;s__	0	0	0	0	0	0	0	0	0	0	0	0	0	0	0	0	0	0	0.00243265	0	0	0	0	0	0	0	0	0	0	0	0	0	0	0	0	0	0	0	0	0	0	0	0	0	0	0	0	0	0
k__Bacteria;p__Actinobacteria;c__Actinobacteria;o__Actinomycetales;f__Frankiaceae;g__;s__	0	0	0	0	0	0	0	0	0	0	0	0	0	0	0	0	0	0	0	0	0	0	0	0	5.82937e-05	0	0	0	0	0	0	0	0	0	0	0	0	0	0	0	0	0	0	0	0	0	0	0	0
k__Bacteria;p__Actinobacteria;c__Actinobacteria;o__Actinomycetales;f__Microbacteriaceae;g__Microbacterium;__	0	0	0	0	0	0	0	0	0	0	0	0	0	5.28443e-05	0	0	0	0	0	0	0	0	0	0	0	0	0	0	0	0	0	0	0	0	0	0	0	0	0	0	0	0	0	0	0	0	0	0	0
k__Bacteria;p__Actinobacteria;c__Actinobacteria;o__Actinomycetales;f__Microbacteriaceae;g__Microbacterium;s__	0	0	0	0	0	0.00210632	0	0	0	0	0	0	0	0	0	0.00822772	0	0	0	0	0	0	0	0	0	0	0	0	0	0	0	0	0	0	0	0	0	0	0	0	0.000545874	0.00906493	0	0	0	0.00476838	0	0	0
k__Bacteria;p__Actinobacteria;c__Actinobacteria;o__Actinomycetales;f__Micrococcaceae;g__Nesterenkonia;s__	0	0	0	0	0	0	0	0	0	0	0	0	0	0	0	0	0	0	0	0	0	0	0	0	0	0	0	0	0	0	0	0	0	0	0	0	0	0	6.27687e-05	0	0	0	0	0	0	0	0	0	0
k__Bacteria;p__Actinobacteria;c__Actinobacteria;o__Actinomycetales;f__Micrococcaceae;g__Renibacterium;s__	5.67779e-05	0	0	0	0	0.00407222	0	0	0	7.48522e-05	0	0	0	0	0	0.00517349	0	4.7824e-05	0.00340571	0	0	0	0	0	0	0	0	0	0	0	0	0	0	0	0	0	0	0	0	0	0	0.00899924	0.001912	0	0	0.012219	0	0	0
k__Bacteria;p__Actinobacteria;c__Actinobacteria;o__Actinomycetales;f__Micrococcaceae;g__Rothia;s__aeria	0	0	0	0	0	0	0.0101256	0	0.00251522	0	0	0.00130367	0	0.00454461	0	0.00176605	0.00228105	0	0	0.00927008	0.00395556	0.000660274	0.000731797	0.00664514	0.00486753	0.0190889	0.000669505	0.000851695	0	0.00243853	0.00116982	0.0230709	0	0.00131335	0.00316991	0	0.0375535	0.0311817	0.000753225	0	0	0	0	0.00241167	0.000295858	0	0	0.000413974	0
k__Bacteria;p__Actinobacteria;c__Actinobacteria;o__Actinomycetales;f__Micrococcaceae;g__Rothia;s__dentocariosa	0.0146487	0.0520632	0.0104613	0.0185687	0.167119	0.0105115	0.023566	0.0120178	0.016349	0.0469822	0.0262803	0.063527	0.0419094	0.0150342	0.0121718	0.0102223	0.0258607	0.051363	0.016488	0.0939452	0.0301016	0.0316358	0.00822051	0.02144	0.0438952	0.046578	0.0140596	0.0164844	0.000347211	0.00624147	0.00933006	0.107166	0.012084	0.0107456	0.0156034	0.000256739	0.0207441	0.0412664	0.00357782	0.0155709	0.00638874	0	0.0696383	0.0319205	0.00488166	0.0056252	0.0067246	0	0.00190394
k__Bacteria;p__Actinobacteria;c__Actinobacteria;o__Actinomycetales;f__Nocardioidaceae;g__Friedmanniella;s__	0	0	0	0	0	0	0	0	0	0	0	0	0	0	0	0	0	0	0	0	0	0	0	0	0	0	0	0	0	0	0	0	0	0	0	0	0	0	0	0	0	0	0	0	0	0	0	0	0
k__Bacteria;p__Actinobacteria;c__Actinobacteria;o__Actinomycetales;f__Propionibacteriaceae;g__;s__	0.00170334	0	0	0	0	0	0.000440243	6.14723e-05	0.00026476	0	0	0.000162959	0	0	0.0016913	0	0.000503952	0.000549976	0	0.000177782	0	0	0.000341505	0.00115977	0.000612084	0	0	0	0.00479783	0.0015386	0	0.00319391	0.000838194	0.000388037	9.23276e-05	0	0	0.00149624	0	0.000131957	0	0	0	0.000227516	0	0	0	0	0.000241345
k__Bacteria;p__Actinobacteria;c__Actinobacteria;o__Actinomycetales;f__Propionibacteriaceae;g__Propionibacterium;s__acnes	0	0	0	0	0	0.00278837	0	0	0	0	0	0	7.22161e-05	0	0	0	0	0	0	0	0	0	0	0	5.82937e-05	0	0	5.49481e-05	0	0	0	0.000373756	0	8.95469e-05	0	0	0	0.000179549	0	0	0	0	0	0	0	0.00376255	0	0	0
k__Bacteria;p__Actinobacteria;c__Actinobacteria;o__Bifidobacteriales;f__Bifidobacteriaceae;g__Alloscardovia;s__	0	0	0	0	0	0	0.000802797	0	0	0	8.08625e-05	0	0.000337008	0	0	0	0	0	0	7.61924e-05	0	0	0	0	0	0	0	0	0.000568164	0	0	0	0	0	0	5.13479e-05	0	0	0	0	0	0	0	0	0.000172584	0	0	0	0
k__Bacteria;p__Actinobacteria;c__Actinobacteria;o__Bifidobacteriales;f__Bifidobacteriaceae;g__Bifidobacterium;__	0	0.00010909	0	0	0.000165984	0	0	0	0	0	0	0	0	0	0	0	0	0	0.00205424	0	0	0	0	0	0	0	0	0	0.000441905	0	0	0.000135911	0.000104774	8.95469e-05	0	0.000154044	0	0.000149624	0	0.000230924	0	0	0	0	0	0	0	0	0
k__Bacteria;p__Actinobacteria;c__Actinobacteria;o__Bifidobacteriales;f__Bifidobacteriaceae;g__Bifidobacterium;s__	0.00221434	0	0	0	0	0	0	0	0	0	0	0	0	0	0	0	0	0	0	0	0	0	0	0	0	0	0	0	0	0	0	0	0	0	0	0	0	0	0	0	0	3.2844e-05	0	0	0	0	0	0	0
k__Bacteria;p__Actinobacteria;c__Actinobacteria;o__Bifidobacteriales;f__Bifidobacteriaceae;g__Bifidobacterium;s__adolescentis	0	0	0	0	0	0.00162487	0	0	0	0	0	0	0	0	0	0	0	9.5648e-05	0.00223444	0.00010159	0	0	0	0	0	0	0	0	0.00400871	0	0	0	0	0	0	0	0	0	0	0.000296902	0	0	0	0	0	0	0.000181047	0	0
k__Bacteria;p__Actinobacteria;c__Actinobacteria;o__Bifidobacteriales;f__Bifidobacteriaceae;g__Bifidobacterium;s__pseudolongum	0	0	0	0	0	0	0	0	0	0	0	0	0	0	0	0	0	0	0	0	0	0	0	0	0	0	0	0	0	0	0	0	0	0	0	0	0	0	9.41531e-05	0	0	0	0	0	0	0	0	0	0
k__Bacteria;p__Actinobacteria;c__Actinobacteria;o__Bifidobacteriales;f__Bifidobacteriaceae;g__Scardovia;s__	0.00258339	5.4545e-05	0	0.000109228	0	0	7.769e-05	0	0	0	0	8.14797e-05	0.000505512	0.000105689	0	0	0	0.000549976	0	0.00040636	0	0.000143538	0	0	0	0	0	0	0.00886967	0	0	0	6.98495e-05	0	0	0.000102696	0	0	0	0.000659783	0	0	0	0	0	0	7.75916e-05	0	0
k__Bacteria;p__Actinobacteria;c__Coriobacteriia;o__Coriobacteriales;f__Coriobacteriaceae;g__;s__	0	0	0	0	0	0	0	0	0	0	0	0	0	0	0	0	0	7.1736e-05	0	0	0	0	0	0	0	0	0	0	0.00154667	0	0	0	0	0	0	0	0	0	0	0	0	0	0	0	0	0	0	0	0
k__Bacteria;p__Actinobacteria;c__Coriobacteriia;o__Coriobacteriales;f__Coriobacteriaceae;g__Adlercreutzia;s__	0	0	0	0	0	0	0	0	0	0	0	0	0	0	0	0	0	0	0	0	0	0	0	0	0	0	0	0	0	0	0	0	0	0	0	0	0	0	0.000219691	0	0	0	0.000668049	0	0	0	0	0	0
k__Bacteria;p__Actinobacteria;c__Coriobacteriia;o__Coriobacteriales;f__Coriobacteriaceae;g__Atopobium;s__	0.000766501	0.0106363	0.00244582	0.0109009	0.00594777	0	0.00740645	0.00212079	0.00275792	0.00227052	0.0107278	0.00822945	0.00161283	0.00145322	0.000887238	0	0.00403162	0.00148254	0.000288314	0.0020572	0.0131572	0.00752139	0.00500061	0.00050152	0.0013699	0.000807711	0.00382957	0.000714325	0.000915375	0.000319331	0.000827437	0	0.0028289	0.00764133	0.0010156	0.00202824	0.00361648	0.00418948	9.41531e-05	0.0027381	0.00179936	0	0.00152039	0.00284395	0.00244083	0	0.00206911	0.000367977	0.000429058
k__Bacteria;p__Actinobacteria;c__Coriobacteriia;o__Coriobacteriales;f__Coriobacteriaceae;g__Atopobium;s__rimae	0.000766501	0.000381815	0.00108972	0.000327683	0.00013832	0	0.00015538	0.000768403	0	0.0015719	0	0.000434558	0.00113139	0.000317066	0.000221809	0	0	0	0	0.000380962	0	0	0.000317112	0.00081497	0.000349762	0	0	0	0.00293551	0.000232241	0.000798904	0.00129116	0.000104774	0.000626828	6.15517e-05	0.00136072	0.000405046	0.000239399	9.41531e-05	0.00161647	0	0	0	0	0.000394477	0	0.000956963	0	0.000214529
k__Bacteria;p__Actinobacteria;c__Coriobacteriia;o__Coriobacteriales;f__Coriobacteriaceae;g__Atopobium;s__vaginae	0	0	0	0	0	0	0	0	0	0	0	0	0.000168504	0	0	0	0	0	0	0	0	0	0	0	0	0	0	0	0	0	0	0	0	0	0	0	0	0	0	0	0	0	0	0	0	0	0	0	0
k__Bacteria;p__Actinobacteria;c__Coriobacteriia;o__Coriobacteriales;f__Coriobacteriaceae;g__Olsenella;s__uli	0.000681334	0.000163635	0	0	0	0	0	0.000215153	0	4.99014e-05	0	0.00010864	0.00012036	0	0	0.000914191	0	0	0	0	0	0	0	0	0.000145734	0	0	0	0.000725987	0.000145151	0	0	0	8.95469e-05	0	0.000256739	5.78637e-05	0.000149624	0	0.000230924	0	0	0	0	0	0	0	0	0.000134081
k__Bacteria;p__Bacteroidetes;__;__;__;__;__	0	0	0.00171934	0.00310206	0	0.00124373	0.00023307	0	0.00125761	0	0.00207547	0	0	0.00507306	0	0	0.000397857	0.000932568	0.00234255	0.000863514	0.000869663	0.000602859	0.00075619	0.00257029	0	0	0	0.000714325	0	0	0	0	0	0.000985016	0	0	0	0.000299249	0.00131814	0.000956685	0.00111196	0	0	0.00175187	0	0	0	0.000620961	0.000402242
k__Bacteria;p__Bacteroidetes;c__Bacteroidia;o__Bacteroidales;__;__;__	0	0	0	0	0.000525617	0	0	0	0	0	0	0	0	0	0	0	0	0.00143472	0	0	0	0	0.000195146	0	8.74406e-05	0.000403855	0	0	0.000126259	0	0	0	0.000244473	0	0	0.000590501	8.67955e-05	8.97747e-05	0.00119261	0.000131957	0	0	0	0	0	0	0	0	0
k__Bacteria;p__Bacteroidetes;c__Bacteroidia;o__Bacteroidales;f__;g__;s__	0.00244145	0.00119999	0.0209226	0.0246636	0.000387297	0.00222668	0.000181277	0.00175196	0.000551584	0.000474064	0.000107817	0	0.00199798	0.001189	0.000138631	0	0.000344809	0.00363462	0	0.000431757	5.61073e-05	0.000315783	0.00563483	0.00310316	0.00562535	0.000323084	0.000241022	0.000796747	0.101133	0.00574796	0.000513581	0.00190276	0.00265428	0.001582	0.000184655	0.0162516	0.0207152	0.00116707	0.0136208	0.0149111	0.00143545	0.00032844	0	0.00138785	0.00212032	0	0.00033623	0.00236885	0.00608726
k__Bacteria;p__Bacteroidetes;c__Bacteroidia;o__Bacteroidales;f__BS11;g__;s__	0	0	0	0	0	0	0	0	0	0	0.000161725	0	0	0	0	0	0	0.00877571	0	0	0	0	0	0	0	0	0	0	0	0	0	0	0.000698495	0	0	0	0	0	0.0312274	0	0	0	0	0	0	0	0	0	0
k__Bacteria;p__Bacteroidetes;c__Bacteroidia;o__Bacteroidales;f__Bacteroidaceae;g__Bacteroides;__	0	0	0	0	0	0	0	0	0	0	0	0	0	0	0	0.00324122	0	0	0	0	0	0	0	0	0	0	0	0	0	0	0	0	0	0	0	0	0	0	0	0	0	0	0	0	0	0	0	0	0
k__Bacteria;p__Bacteroidetes;c__Bacteroidia;o__Bacteroidales;f__Bacteroidaceae;g__Bacteroides;s__	0	0	4.8432e-05	0	0	0.0023671	0.00015538	0	0	0	0.00172507	0	4.8144e-05	0.000132111	8.31785e-05	0.0017245	0	0.013032	0.00106316	0	0.00159906	0	0	0	0.000728672	8.07711e-05	0	0.00115391	0	0	0	0	0	0	0	0.00495507	0.00622034	0	0.0066221	0	0.00188023	0	0.00156646	0	0.00221893	0	0	0	0
k__Bacteria;p__Bacteroidetes;c__Bacteroidia;o__Bacteroidales;f__Bacteroidaceae;g__Bacteroides;s__acidifaciens	0	0	0	0	0	0.00214644	0	0	0	0	0	0	0	0	0	0	0	0	0.00648707	0	0	0	0	0	0	0	0	0	0	0	0	0	0	0	0	0	0	0	0	0	8.08702e-05	0.0023155	0	0	0	0	0	0	0
k__Bacteria;p__Bacteroidetes;c__Bacteroidia;o__Bacteroidales;f__Bacteroidaceae;g__Bacteroides;s__caccae	0	0	0	0	0	0	0	0	0	0	0	0	0	0	0	0	0	0	0	0	0	0	0	0	0	0	0	0	0	0	0	0	0	0	0	0	0	0	9.41531e-05	0	0	0	0	0	0	0	0	0	0
k__Bacteria;p__Bacteroidetes;c__Bacteroidia;o__Bacteroidales;f__Porphyromonadaceae;g__;s__	0	0	0	0	0	0	0	0	0	0	0	0	0	0	0	0	0	0	0	0	0	0	0	0	0	0	0	0	0	0	8.55969e-05	0	0	0	0	0	0	0	0	0	0	0	0	0	0	0	0	0	0
k__Bacteria;p__Bacteroidetes;c__Bacteroidia;o__Bacteroidales;f__Porphyromonadaceae;g__Paludibacter;s__	0.00511001	0.00294543	0	0.011032	0	0	0.000336657	0.00746888	0.000683964	0.0154195	0.000107817	0.00483446	0.00151654	0.00301213	0.00141403	0	0.00366028	0.000502152	0	0.000736527	0.000589126	0.00011483	0.0017807	0.00100304	0.00728672	0.000807711	0.000723066	0	0.000568164	0.0117862	0.000513581	0.00237844	0.00289875	0.00674587	0.000615517	0.00161746	0.0175038	0.00158602	0.000345228	0.000197935	0	0	0	0.00332173	0.000271203	0	0.00442272	0.000206987	0.00351291
k__Bacteria;p__Bacteroidetes;c__Bacteroidia;o__Bacteroidales;f__Porphyromonadaceae;g__Parabacteroides;s__	0	0	0	0	0	0	0	0	0	0	0	0	0	0	0	0	0	0	0	0	0	0	0	0	0	0	0	0	0	0	0	0	0	0	0	0	0	0	0	0	0	0.0021677	0	0	0	0	0	0	0
k__Bacteria;p__Bacteroidetes;c__Bacteroidia;o__Bacteroidales;f__Porphyromonadaceae;g__Porphyromonas;s__	0.0793471	0.0480541	0.0542923	0.00347344	0.0662277	0.00860582	0.0138806	0.0720762	0.0798914	0.00818384	0.0539623	0	0.0850224	0.0154041	0.0905814	0.00621234	0.0288314	0.164012	0.00964051	0.0402042	0.0140829	0.0417408	0.0767899	0.0450114	0.00725757	0.0320392	0.0215313	0.0338755	0.000694423	0.0300752	0.0987218	0.00710136	0.146265	0.00653692	0.0266827	0	0.00364541	0.00559595	0.0150645	0.00135256	0.0276576	0.00387559	4.60723e-05	0.0367893	0.021425	0.00249595	0.0181823	0.0371657	0.00227937
k__Bacteria;p__Bacteroidetes;c__Bacteroidia;o__Bacteroidales;f__Porphyromonadaceae;g__Porphyromonas;s__endodontalis	0.0137686	0.00719993	0.0250636	0.0393875	0.0107337	0.00220662	0.00258967	0.0076533	0.00249316	0	0.00506739	0.00162959	0.00024072	0	0	0.00922502	0.000450904	0.0185796	0.000738805	0.000965104	0.00939797	0	0.017124	0.00288374	0.00480923	0.00288084	0.000723066	0.00576955	0.0950412	0.0206985	0.00390892	0	0	0.0199391	0.00221586	0.0630295	0.00986576	0.0216955	0.064589	0.00920397	0.000768267	0	0.00587422	0.00561964	0.00645957	0	0	0.0300131	0.0193612
k__Bacteria;p__Bacteroidetes;c__Bacteroidia;o__Bacteroidales;f__Porphyromonadaceae;g__Tannerella;s__	0.00732434	0.00280907	0.00479477	0.00799546	0	0.00102307	0.00062152	0.00989703	0.00194158	0.0087078	0.00126685	0.00165675	0.00310529	0.0053637	0.00207946	0.00461251	0.00159143	0.0065758	0.00607262	0.0040128	0.00286147	0.000746397	0.00441517	0.00304047	0.00276895	0.00570782	0.00112477	0.00206055	0.000189388	0.00673498	0.00299589	0.00129116	0.00254951	0.00364157	0.00215431	0.00426187	0.0129325	0.00427926	0.00251075	0.00329891	0.00723788	0	0.00310988	0.00457307	7.39645e-05	0.00150875	0.00222429	0.00016099	0.00375426
k__Bacteria;p__Bacteroidetes;c__Bacteroidia;o__Bacteroidales;f__Prevotellaceae;g__Prevotella;__	0	0	0.000653832	0.000174764	0	0	0.0247831	0	0.00143412	0	0.0016442	0	0	0.00174386	0.00177448	0	0	0.000549976	0	0.000685732	0.00381529	0.00734914	0.000317112	0	0	0	0.00101765	0.0487115	0	0.000580602	0	0.00169889	0.00286383	0.00199988	0	0.0196919	0	0.00595505	0	0.0353644	0	0	0.00103663	0	0.00633629	0	0	0	0
k__Bacteria;p__Bacteroidetes;c__Bacteroidia;o__Bacteroidales;f__Prevotellaceae;g__Prevotella;s__	0.163435	0.0523632	0.053251	0.0424677	0.021163	0.0126379	0.0354525	0.0642385	0.0148486	0.0418923	0.0360647	0.0164046	0.0234943	0.0226966	0.0247317	0.0146894	0.0159408	0.0642037	0.0157131	0.0191497	0.0292319	0.0351381	0.0299793	0.0318779	0.0362587	0.00813096	0.0282799	0.0236002	0.237082	0.024153	0.0297307	0.0467534	0.0889882	0.0801146	0.0235435	0.117664	0.0342842	0.0408175	0.0649342	0.0825718	0.0727427	0.00387559	0.029947	0.0380406	0.00825937	0.00949951	0.108939	0.0273913	0.0677912
k__Bacteria;p__Bacteroidetes;c__Bacteroidia;o__Bacteroidales;f__Prevotellaceae;g__Prevotella;s__copri	0	0	0	0	0	0	0	0	0	0	0	0	0	0	0	0	0	0	0	0	0	0	0	0	0	0.000134618	0	0	0	0	0	0	0	0	0	0	0	0	0	0	0	0	0	0	0	0	0	0	0
k__Bacteria;p__Bacteroidetes;c__Bacteroidia;o__Bacteroidales;f__Prevotellaceae;g__Prevotella;s__intermedia	0	0	0.0149171	0.0304089	0	0.0067001	0	0	0.000242697	0	0.00326146	0	4.8144e-05	0	0.00108132	0.0062539	0.00485385	0.010593	0.00336967	0.00126987	0.00331033	0	0.000658617	0.006269	0.0409514	0.0380701	0	0	0	0	0	0	0	0.00483553	0.00492414	0.0218742	0.0746731	0	0.0271161	0.000263913	0.0181351	0	0.0274361	0.00844083	0.0696992	0	5.17277e-05	0.0103263	0.0135958
k__Bacteria;p__Bacteroidetes;c__Bacteroidia;o__Bacteroidales;f__Prevotellaceae;g__Prevotella;s__melaninogenica	0.0623421	0.0938991	0.0397143	0.0646846	0.148722	0.0168706	0.119513	0.0863685	0.0452078	0.10871	0.031159	0.124202	0.0609022	0.133591	0.0289739	0.0165178	0.0771577	0.0185557	0.0140193	0.116676	0.103069	0.123414	0.0698134	0.039244	0.0438077	0.0130849	0.0727886	0.0314303	0.0154667	0.0823874	0.0586053	0.0218137	0.0754374	0.158558	0.100637	0.0830039	0.0316514	0.0919592	0.0841415	0.0510012	0.0861065	0.0109206	0.066851	0.0844766	0.0288955	0.0111759	0.0203549	0.0146731	0.0514333
k__Bacteria;p__Bacteroidetes;c__Bacteroidia;o__Bacteroidales;f__Prevotellaceae;g__Prevotella;s__nanceiensis	0	0	0.00133188	0	0	0.000942828	0.00217532	0.000891348	0.00266967	0	0	0	0	0.00710756	0.00507389	0	0.00137924	0	0.00227047	0	0.00145879	0.00338749	0.002171	0.00651976	0.0023609	0.00460395	0.00980156	0.00266498	0	0.00359973	0.000570646	0.00339778	0	0.00217897	0.00335457	0	0	0.000927672	0.000219691	0	0	0	0	0.00350374	0.000936884	0.00324101	0	0.00262183	0.00219892
k__Bacteria;p__Bacteroidetes;c__Bacteroidia;o__Bacteroidales;f__Prevotellaceae;g__Prevotella;s__nigrescens	0.00161817	0	0	0	0	0	0.000129483	0.00273552	0	0	0	0	0	0	0	8.31082e-05	0	0	0	0.00020318	0	0	9.75729e-05	0	0	0	0	0	0.000694423	0	0	0	0.00115252	0	0	0.00164313	0	0	0.000125537	0.00105565	0	0	0	0.000614293	0	0.000111759	0	0	0
k__Bacteria;p__Bacteroidetes;c__Bacteroidia;o__Bacteroidales;f__Prevotellaceae;g__Prevotella;s__pallens	0.012264	0.0142362	0.0245308	0.00257777	0	0.00533601	0.0656481	0.0363916	0.0152237	0.00399212	0.00331536	0.000244439	0.0245535	0.019526	0.0158316	0.00635778	0.0162591	0.00416069	0.00387422	0.000533347	0	0.0332721	0.0199537	0.00680187	0.00198199	0.00315007	0.0437857	0	0.00104163	0.0011612	0.0405729	0.000849444	0.0036671	0.0277297	0.0161881	0.000333761	0.00538132	0.0132567	0.00470765	0.00498136	0.0310137	0.00474595	0.00525225	0.0301913	0.00258876	0.00707806	0.0133975	0	0.0178327
k__Bacteria;p__Bacteroidetes;c__Bacteroidia;o__Bacteroidales;f__Prevotellaceae;g__Prevotella;s__stercorea	0	0	0	0	0	0.000922768	0	0	0	0	0	0	0	0	0	0	0	0	0	0	0	0	0	0	0	0.000134618	0	0	0	0	0	0	0	0	0	0	0	0	0	0	0	0	0	0	0	0	0	0	0
k__Bacteria;p__Bacteroidetes;c__Bacteroidia;o__Bacteroidales;f__Rikenellaceae;g__;s__	0	0	0	0	0	0	0	0	0	0	0	0	0	0	0	0.00340744	0	0	0	0	0	0	0	0	0	0	0	0	0	0	0	0	0	0	0	0	0	0	0	0	0	0.00344862	0.000806266	0	0	0	0	0	0
k__Bacteria;p__Bacteroidetes;c__Bacteroidia;o__Bacteroidales;f__Rikenellaceae;g__Blvii28;s__	0	0	0	0	0	0	0	0	0	0	0	0	0	0	0	0	0	0	0	0	0	0	0	0	0.000612084	0.00150773	0	0	0	0	0	0	0	0	0	0	0	0	0	0	0	0	0	0	0	0	0	0	0
k__Bacteria;p__Bacteroidetes;c__Bacteroidia;o__Bacteroidales;f__S24-7;g__;s__	0	0	0	0	0	0.002668	0	0	0	0	0	5.43198e-05	0	0	0	0.00143362	0	0	0.00909992	0	0	0	0	0	0	0.000188466	0	5.49481e-05	0	0	0	6.79556e-05	0	0	0	0	5.78637e-05	5.98498e-05	0.000784609	0	0.00165784	0.0016422	0.000875374	0	0.000147929	0.00331551	0.000103455	0	0
k__Bacteria;p__Bacteroidetes;c__Bacteroidia;o__Bacteroidales;f__[Odoribacteraceae];g__Odoribacter;s__	0	0	0	0	0	0.00316951	0	0	0	0	0.00032345	0	0	0.000422755	0	0	0.000689619	0	0.00391026	0	0.000533019	0.000200953	0	0	0	0.000107695	0	0	0	0	0.000456517	0	0	0	0	0	0	0	0.00138091	0	0	0	0	0	0	0	0	0	0
k__Bacteria;p__Bacteroidetes;c__Bacteroidia;o__Bacteroidales;f__[Paraprevotellaceae];__;__	0	0	0	0	0	0	0	0	0	0	0	0	0	0	0	0	7.95714e-05	0	0	0	0	0	0	0	0	0	0	0	0	0	0	0	0	0.00029849	0	0.000308087	0	0	0	0	0	0	0	0	0	0	0	0	0
k__Bacteria;p__Bacteroidetes;c__Bacteroidia;o__Bacteroidales;f__[Paraprevotellaceae];g__;s__	0.00105039	0	0.000411672	0	0	0	5.17933e-05	0	0	0	0	0	0	0	0	0	0	0.00011956	0	0	0	0	0	6.269e-05	0	0	0	0	0.00280925	0	0	0	0.000139699	0	0	0.000308087	0	0	0	0.000989674	0	0	0	0	0	0	0	0	0
k__Bacteria;p__Bacteroidetes;c__Bacteroidia;o__Bacteroidales;f__[Paraprevotellaceae];g__[Prevotella];s__	0.00451384	0.00169089	0.0588933	0.0034079	0.000774593	0.0139819	0.0332254	0.00390349	0.0332936	0	0.00946092	0.000271599	0.000914737	0.0303327	0.0228741	0.0195097	0.0297066	0.00112386	0.00891972	0.000965104	0.0124558	0.025722	0.0554458	0.00739742	0.0322656	0.00759248	0.0636834	0.00335183	0.00666014	0.0508607	0.0180895	0.00655771	0.0312227	0.0158498	0.019081	0.0125802	0.00315357	0.0149325	0.0564919	0.0102926	0.039869	0.00481164	0.00285648	0.0342639	0.0122781	0.0102259	0.0378388	0.0486189	0.0552412
k__Bacteria;p__Bacteroidetes;c__Bacteroidia;o__Bacteroidales;f__[Paraprevotellaceae];g__[Prevotella];s__tannerae	0.112477	0.0187362	0.0350406	0.00688134	0.000912914	0.0158877	0.0110838	0.0123867	0.00538346	0.0291424	0.000862534	0.00171107	0	0.00753032	0.000443619	0.0127779	0.00405814	0.0049737	0.00965853	0.00167623	0.000448858	0	0.0209782	0.0360468	0.0278936	0.00161542	0.0144345	0.0244244	0.00858559	0.000435452	0.0186031	0.0151201	0.0723641	0.0302967	0.0199428	0.0205135	0.0307835	0.0324685	0.0438126	0.0126348	0.0281226	0.000525503	0	0.0163584	0.00118343	0.00707806	0.282278	0.0488259	0.023625
k__Bacteria;p__Bacteroidetes;c__Cytophagia;o__Cytophagales;f__Cytophagaceae;g__Hymenobacter;s__	0	0	0	0	0	0	0	0	0	0	0	0	0	0	0	0	0	0	0	0	0	0	0	0	0	0	0	0	0	0	0	0	0	0	0	0	0	0	0	0	0	0.000213486	0	0	0	0	0	0	0
k__Bacteria;p__Bacteroidetes;c__Flavobacteriia;o__Flavobacteriales;__;__;__	0	0.000245452	0	0	0	0	0	0	0.00205189	0	0	0	0	0	0	0	0.000265238	0	0	0	0	0	0.000463471	0	0	0	0	0	0	0.000174181	0	0	0	0	0	0	0.000376114	0	0	0	0	0	0	0	0	0	0	0	0
k__Bacteria;p__Bacteroidetes;c__Flavobacteriia;o__Flavobacteriales;f__Flavobacteriaceae;__;__	0	0	0.000629616	0.00148549	0	0	0.000362553	0	0	0	0	0.00309623	0	0	0	0	0.000689619	0	0	0	0	0	0	0.00225684	0	0	0	0	0	0	0.00154074	0	0.000628645	0	0	0	0	0	0	0	0.000202175	0	0	0.000409528	0	0	0	0	0
k__Bacteria;p__Bacteroidetes;c__Flavobacteriia;o__Flavobacteriales;f__Flavobacteriaceae;g__;s__	0	0	0	0	0	0	0	0	0	0	0.000134771	0	0	0	0	0	0.00129967	0	0	0	0	0	0	0	0.000582937	0	0	0	0	0.000464482	0	0	0	0	0	0	0.00173591	0.000269324	0	0.000692772	0	0	0	0.000136509	9.86193e-05	0	0	0.00719855	0
k__Bacteria;p__Bacteroidetes;c__Flavobacteriia;o__Flavobacteriales;f__Flavobacteriaceae;g__Capnocytophaga;__	0	0	0	0	0	0	0	0	0	0	0	0	0	0	0	0	0	0	0	0	0	0	0	0	0	0	0	0	0	0	0	0	0	0	0	0.00071887	0	0	0	0	0	0	0	0	0	0	0	0	0
k__Bacteria;p__Bacteroidetes;c__Flavobacteriia;o__Flavobacteriales;f__Flavobacteriaceae;g__Capnocytophaga;s__	0.00119233	0.000818174	0.00494007	0.000851975	0	0.00838516	0.0039104	0.00611649	0.0151796	0.00389231	0.0316981	0.00277031	0.081556	0.0272941	0.0194915	0.011739	0.0125458	0.00858441	0.00351383	0.000482552	0.00370308	0.00691853	0.00441517	0.0131022	0.00314786	0.00344623	0.00632013	0.00109896	0.000410341	0.00719947	0.0122974	0.00400938	0	0.007313	0.00867879	0.000487805	0.00529453	0.0010773	0.00433104	0.00227625	0.0105131	0	0.00967519	0.0229791	0.000641026	0.00363216	0.0849886	0.00450772	0.00147489
k__Bacteria;p__Bacteroidetes;c__Flavobacteriia;o__Flavobacteriales;f__Flavobacteriaceae;g__Capnocytophaga;s__ochracea	0.00156139	0.000245452	0.00140453	0.000218455	0.000691601	0	0.000647417	0.00713078	0.000816345	0.00628758	0	0.00401966	0.00117953	0.0155098	5.54524e-05	0	0.000291762	0.00722143	0	0.000761924	0.00199181	0	0.0021466	0.000783625	0.00259407	0.000161542	0.00104443	0.00453322	0.0020517	0.00197405	0.00291029	0.00159696	0.00335277	0.0121784	0.00110793	0.0017715	0.0032693	0.00263339	0	0.00125359	0.000343698	0	0	0.000409528	0	0	0	0	0.0024939
k__Bacteria;p__Bacteroidetes;c__Flavobacteriia;o__Flavobacteriales;f__Flavobacteriaceae;g__Flavobacterium;s__	0	0	0	0	0	0	0	0	0	4.99014e-05	0	0	0	0	0	0	0	0	0	0	0	0	0	0	0	0	0	0	0	0	0	0	0	0	0	0	0	0	0	0	0	0	0	0	0	0	0	0	0
k__Bacteria;p__Bacteroidetes;c__Flavobacteriia;o__Flavobacteriales;f__[Weeksellaceae];g__;s__	0.000567779	0.00122726	0.000678048	0.00126704	0	0.00190572	0.000958177	0.000368834	0.00463331	0.00109783	0.00363881	0	0.00149247	0.00319708	0.00720881	0	0.00251976	0.000741272	0	0.00121908	0.00120631	0.00177987	0.00492743	0.000783625	0.00163222	0.00142696	0.00144613	0	0	0.00380294	0.000627711	0.00883422	0.000314323	0.0015223	0.00181578	0.000231065	0.00130193	0.000568573	0.000125537	0.000593805	0.000626744	0	0.00129003	0.00168362	0.00140533	0	0.000517277	0.000413974	0.00126036
k__Bacteria;p__Bacteroidetes;c__Flavobacteriia;o__Flavobacteriales;f__[Weeksellaceae];g__Chryseobacterium;s__	0	0	0	0	0	0	0	0	0	0	0	0	0	0.000184955	0	0	0	0	0	0	0	0	0	0	0	5.38474e-05	0	5.49481e-05	0	0	0	0	0	0	0	0	0.000462909	0	0	0	0	0	0	6.82547e-05	0	0	0	0	0
k__Bacteria;p__Bacteroidetes;c__Sphingobacteriia;o__Sphingobacteriales;f__;g__;s__	0	0	0	0	0	0	0	0	0	0	0	0	0	0	0	0	0	0	0	0	0	0	0	0	0	0	0	0	0	0	0	0	0	0	0	0	0	0	0	0	0	0	0	0	0	0	0	0	0
k__Bacteria;p__Cyanobacteria;c__4C0d-2;o__YS2;f__;g__;s__	0	0	0	0	0	0	0	0	0	0	0	0	0	0	0	0.00203615	0	0	0	0	0	0	0	0	0	0	0	0	0	0	0	0	0	0	0	0	0	0	0	0	0	0	0	0	0	0	0	0	0
k__Bacteria;p__Cyanobacteria;c__Chloroplast;__;__;__;__	0	0	0	0	0	0	0	0	0	0	0	0	0	0	0	0	0	0	0	0	0	0	0	0	0	0	0	0	0	0	0	0	0	0	0	0	0	5.98498e-05	0	0	0	0	0	0	0	0	0	0	0
k__Bacteria;p__Cyanobacteria;c__Chloroplast;o__Streptophyta;f__;g__;s__	0.00119233	0	0	0	0	0	0.00111356	0	0	0	0	0	0	0	0	0	0	0	0	0	0	0	0	0	0.000204028	0.000942329	0	0	0	0	8.55969e-05	0.00125718	0.000419097	0	0	0	0.000202523	0.000179549	0	0.00465147	0	0	0	0	0	0	0	0	0
k__Bacteria;p__Cyanobacteria;c__Nostocophycideae;o__Stigonematales;f__Rivulariaceae;g__Calothrix;s__	0	0	0	0	0	0.000782347	0	0	0	0	0	0	0	0	0	0	0	0	0	0	0	0	0	0	0	0	0	0	0	0	0	0	0	0	0	0	0	0	0	0	0	0.00118238	0	0	0	0	0	0	0
k__Bacteria;p__Firmicutes;__;__;__;__;__	0	0	0	0	0	0	0	0	0	0	0	0	0	0	0	0	0	0	0	0	0	0	0	6.269e-05	0	0	0	0	0	0	0	0	0	0	0	0	0	0	0	0	0	0	0	0	0	0	0	0	0
k__Bacteria;p__Firmicutes;c__Bacilli;o__Bacillales;f__Bacillaceae;g__Anoxybacillus;s__kestanbolensis	0	0	0	0	0	0	0	0	0	0	0	0	0	0	0	0	0	0	0	0	0	0	0	0	0	0.000323084	0	0	0	0	0	0	0	0	0	0	0	0	0	0	0	0	0	0	0	0	0	0	0
k__Bacteria;p__Firmicutes;c__Bacilli;o__Bacillales;f__Bacillaceae;g__Bacillus;s__	0	0	0	0	0	0	0	0	0	0	0	0	0	0	0	0	0	0	0	0	0	0	0	0	0	0.000107695	0	0	0	0	0	0	0	0	0	0	0	0	0	0	0	0	0	0	0	0	0	0	0
k__Bacteria;p__Firmicutes;c__Bacilli;o__Bacillales;f__Staphylococcaceae;g__Staphylococcus;s__	0.0002555	0	0	0	0	0	0	0	0	0	0	0	0	0	0	0	0	4.7824e-05	0	0	0	0	0	0	0	0	0	0	0	0	0	0.000237844	0	0.000238792	0	0	0	8.97747e-05	0	0	0	0	0	0	0	0	0	0	0
k__Bacteria;p__Firmicutes;c__Bacilli;o__Bacillales;f__Staphylococcaceae;g__Staphylococcus;s__aureus	0	0	0	0	0	0	0	0	0	0	0	0	0	0	0	0	0	0	0	0	0	0	0	0	0	0	0	0	0.00047347	0	0	0	0	0	0	0	0	0	0	0	0	0	0	0	0	0	0	0	0
k__Bacteria;p__Firmicutes;c__Bacilli;o__Gemellales;f__;g__;s__	0	0	0	4.3691e-05	0	0	0	0	0	0	0	0	0	0	0	0	0	0	0	0	0	0	0	0	0	0	0	0	0	0	0	0	0	0	0	0	0	0	0	0	0	0	0	0	0	0	0	0	0
k__Bacteria;p__Firmicutes;c__Bacilli;o__Gemellales;f__Gemellaceae;g__Gemella;s__	0.000227111	0.00845447	0.0193486	0.00646627	0.000857585	0.0129789	0.00502395	0.0267097	0.0232989	0.0100302	0.00816712	0.00263451	0.0058495	0.0101197	0.0095378	0.0070642	0.00978728	0.0438546	0.00873953	0.0147305	0.00698536	0.0148992	0.00663496	0.0149829	0.0142237	0.0466049	0.0571758	0.0969009	0.000568164	0.0166052	0.00864529	0.0132174	0.00132714	0.00588025	0.0188348	0.00949936	0.00312464	0.00784032	0.0200232	0.0160987	0.040516	0.00200348	0.000668049	0.0344459	0.0203402	0.0056997	0.000181047	0.0063476	0.0073208
k__Bacteria;p__Firmicutes;c__Bacilli;o__Lactobacillales;f__Aerococcaceae;g__Abiotrophia;__	0	0	0	0	0	0	0	0	0.000639838	0	0	0	0	0.000713399	0	0	0.00129967	0	0	0.000457154	0.000140268	0.000430614	0	0.00210012	0	0	0	0	0	0.000580602	0	0.00302402	0	0	0	0	0	0.00176557	0	0	0	0	0	0.003663	0.000468442	0	0	0	0
k__Bacteria;p__Firmicutes;c__Bacilli;o__Lactobacillales;f__Aerococcaceae;g__Abiotrophia;s__	0	0	0	0	0	0	0	0.000522514	0	0	0	0	0	0	0	0	0	0	0	0	0	0	0	0	0.000553791	0	0	0	0	0	0	0	0	0	0	0	0	0.000748122	0	0	0	0	0.00373186	0	0	0	0	0	0
k__Bacteria;p__Firmicutes;c__Bacilli;o__Lactobacillales;f__Aerococcaceae;g__Abiotrophia;s__defectiva	0	0.00010909	0	0	0	0	0.00165739	0.000430306	0.00205189	0	0.000781671	0	0	0.00253653	0.000332714	0	0	0	0	0	0	0	0.000536651	0.00445099	0	0	0.00495434	0	0	0.00444161	0.000684775	0.00404336	0	0	0	0	0.00193843	0.00203489	0	0	0	0	0	0.000386777	0	0	0	0.0063936	0
k__Bacteria;p__Firmicutes;c__Bacilli;o__Lactobacillales;f__Aerococcaceae;g__Alloiococcus;s__	0	0	0	0	0	0	0	0	0	0	0	0	0	0	0	0	0	0	0	0	0	0	0	0	0	0	0	0	0	0	0	0	0	0	0	0	0	0	0	0	0	0	0	0	0	0	0.000181047	0	0
k__Bacteria;p__Firmicutes;c__Bacilli;o__Lactobacillales;f__Carnobacteriaceae;__;__	0	0	0	0	0	0	0	0	0	0	0	0	0	0	0.00108132	0	0	0	0	0	0	0	0	0	0	0	0	0	0	0	0	0	0	0	0	0	0	0	0	0	0	0	0	0	0	0.00160188	0	0	0
k__Bacteria;p__Firmicutes;c__Bacilli;o__Lactobacillales;f__Carnobacteriaceae;g__;s__	0	0	0	0	0	0	0	0	0.00293443	0	0	0	0	0	0	0	0	0	0	0	0	0	0.00387852	0	0	0	0	0	0	0.00145151	0	0	0	0	0	0	0	0	0	0	0	0	0	0	0	0	0	0.0047377	0
k__Bacteria;p__Firmicutes;c__Bacilli;o__Lactobacillales;f__Carnobacteriaceae;g__Carnobacterium;s__	0	0	0	0	0	0	0	0	0	0	0	0	0	0	0	0	0	0	0	0	0	0	0	0	0	0.000107695	0	0	0	0	0	0	0	0	0	0	0	0	0	0	0	0	0	0	0	0	0	0	0
k__Bacteria;p__Firmicutes;c__Bacilli;o__Lactobacillales;f__Carnobacteriaceae;g__Granulicatella;s__	0.00207239	0.0697085	0.0205836	0.0227193	0.0224079	0.00984955	0.0215978	0.0179499	0.044921	0.0282442	0.0128841	0.00670849	0.0098936	0.0417735	0.0354618	0.0172034	0.049573	0.0235055	0.00610866	0.0310103	0.0256971	0.0208417	0.0322234	0.0189951	0.0314786	0.0325777	0.0208886	0.00928622	0	0.0204082	0.00730427	0.0208284	0.00908043	0.0135216	0.0228665	0.00169448	0.0153049	0.0201394	0.00527257	0.0114802	0.0337835	0	0.0180143	0.01877	0.0194527	0.00588597	0.0015001	0.00853246	0.0371135
k__Bacteria;p__Firmicutes;c__Bacilli;o__Lactobacillales;f__Enterococcaceae;g__Enterococcus;s__casseliflavus	0	0	0	0	0	0	0	0	0	0	0	0	0	0	0	0	0	0	0	0	0	0	0	0	0	0	0	0	0	0	0	0	0	0	0	0	0	0	0.000439381	0	0	0	0	0	0	0	0	0	0
k__Bacteria;p__Firmicutes;c__Bacilli;o__Lactobacillales;f__Enterococcaceae;g__Enterococcus;s__cecorum	0	0	0	0	0	0	0	0	0	0	0	0	0	0	0	0	0	0	0	0	0	0	0	0	0	0.000188466	0	0	0	0	0	0	0	0	0	0	0	0	0	0	0	0	0	0	0	0	0	0	0
k__Bacteria;p__Firmicutes;c__Bacilli;o__Lactobacillales;f__Lactobacillaceae;g__Lactobacillus;s__	0.0167211	0.000136362	0	0	0.00232378	0.0020662	7.769e-05	0	0	0	0	0	0.000312936	0.000105689	0	0.00292957	0	0.00251076	0.00400036	0.0010413	0	0	0	9.4035e-05	0	0.00123849	0	0.000164844	0.0209905	0	0.000485049	0	0.00188594	0.000596979	0	0	0	0	0.000376612	0.0537723	0.00123327	0.00451604	0.00338632	0	0	0.00718982	0	6.89957e-05	0
k__Bacteria;p__Firmicutes;c__Bacilli;o__Lactobacillales;f__Lactobacillaceae;g__Lactobacillus;s__delbrueckii	0	0	0	0	0	0	0	0	0	0	0	0	0	0	0	0	0	0	0	0	0	0	0	0	0	0	0	0	0	0	0	0	0	0	0	0	0	0	0	0.00659783	0	0	0	0	0	0	0	0	0
k__Bacteria;p__Firmicutes;c__Bacilli;o__Lactobacillales;f__Lactobacillaceae;g__Lactobacillus;s__pontis	0	0	0	0	0	0	0	0	0	0	0	0	0	0	0	0	0	0.000263032	0	0	0	0	0	0	0	0	0	0	0	0	0	0	0	0	0	0	0	0	0	0.00287006	0	0	0	0	0	0	0	0	0
k__Bacteria;p__Firmicutes;c__Bacilli;o__Lactobacillales;f__Lactobacillaceae;g__Lactobacillus;s__salivarius	0.0110149	0	0	8.7382e-05	0	0	0	0	0	0	0	0.000298759	0	0	0	0	0	0.00102822	0	0	0	0	0	0	0	0	0	0	0.00192544	0	0	0	0	0	0	0	0	0	0	0.0048494	0	0	0	0	0	0	0	0	0
k__Bacteria;p__Firmicutes;c__Bacilli;o__Lactobacillales;f__Lactobacillaceae;g__Lactobacillus;s__vaginalis	0.00752307	0.000381815	0	0.000174764	0	0	0.000258967	0	0	0	0	0	0	0	0	0	0.00021219	0.0019847	0	0.00137146	0	0	0	0.000407485	0	0	0	0	0.00454531	0	0	0	0.00199071	0.000179094	0	0	0	0	0	0.0361891	0	0	0	0	0	0	0	0	0
k__Bacteria;p__Firmicutes;c__Bacilli;o__Lactobacillales;f__Leuconostocaceae;g__;s__	0.002044	0	0	0	0	0	0	0	0	0	0	0	0	0	0	0	0	0	0	0	0	0	0	0	0	0	0	0	0.00164136	0	0	0	0	0	0	0	0	0	0	0.00125359	0	0	0	0	0	0	0	0	0
k__Bacteria;p__Firmicutes;c__Bacilli;o__Lactobacillales;f__Leuconostocaceae;g__Leuconostoc;s__	0	0	0	0	0	0	0	0	0	0	0	0	0	0	0	0	0	0	0	0	0	0	7.31797e-05	0	0	0	0	0	0	0	0	0	0	0	0	0	0	0	0	0	0	0	0	0	0	0	0	0	0
k__Bacteria;p__Firmicutes;c__Bacilli;o__Lactobacillales;f__Streptococcaceae;g__Streptococcus;s__	0.0281902	0.229771	0.258022	0.21662	0.14626	0.118816	0.128836	0.0277855	0.236608	0.2534	0.28717	0.178006	0.0998267	0.0734801	0.250423	0.11176	0.172537	0.0899091	0.085287	0.388226	0.280621	0.20147	0.15175	0.193587	0.206826	0.21932	0.175705	0.272982	0.051987	0.236131	0.06143	0.201692	0.0931443	0.0823533	0.124027	0.0391014	0.132074	0.180477	0.026049	0.249167	0.206643	0.0197228	0.187169	0.166064	0.152663	0.0502543	0.0873422	0.163428	0.216728
k__Bacteria;p__Firmicutes;c__Bacilli;o__Lactobacillales;f__Streptococcaceae;g__Streptococcus;s__anginosus	0.010731	0.00343633	0.000871776	0.000371374	0.00163218	0.00160481	0	0.000245889	0	0.000374261	0.000242588	0	0.00219055	0.000290644	0	0	0	0.00095648	0	0.000584142	0.000140268	0.00117701	0.000121966	0.000783625	0.000116587	0	0.000428483	0.00027474	0.00460844	0	0	0	0.00206056	0.000507432	0	0.0195122	0.000289318	0	0.000313844	0.00174842	0.00681331	0	0.00472241	0	0.00197239	0	0.00450031	0	0.000429058
k__Bacteria;p__Firmicutes;c__Bacilli;o__Lactobacillales;f__Streptococcaceae;g__Streptococcus;s__sobrinus	0.0181121	0	0	0.00174764	0	0	0	0	0	0	0	0	0	0	0	0	0	0.00023912	0	0	0	0	0	0	0	0	0	0	0	0	0	0	0	0	0	0	0	0	0	0.000494837	0	0	0	0	0	0	0	0	0
k__Bacteria;p__Firmicutes;c__Bacilli;o__Turicibacterales;f__Turicibacteraceae;g__Turicibacter;s__	0	0	0	0	0	0	0	0	0	0	0	0	0	0	0	0	0	0	0	0	0	0	0	0	0	0	0	0	0	0	0	0	0	0	0	0	0	0	0.000156922	0	0	0	0	0	0	0	0	0	0
k__Bacteria;p__Firmicutes;c__Clostridia;o__Clostridiales;__;__;__	0.0126047	0.00166362	0.00937159	0.00399773	0	0	0.000958177	0.00362686	0.00033095	0.00109783	0.000754717	0.00176539	0.00216648	0.0016646	0.000637702	0.0028049	0.00344809	0.00729316	0	0.000228577	0	0.0015215	0.00378095	0.00206877	0.00204028	0.00323084	0.000589165	0.00247266	0.0193491	0.00156763	0.00171194	0.0009174	0.0096043	0.00253716	0.00113871	0.0230039	8.67955e-05	0.00598498	0.00834824	0.00498136	0.00283046	0	0.000760194	0.00163811	0.0124507	0	0.00804366	0.000804949	0.00501461
k__Bacteria;p__Firmicutes;c__Clostridia;o__Clostridiales;f__;g__;s__	0.00105039	0	0.0054486	0.00867267	0	0.00469408	0.00191635	0.00273552	0.00853852	0	0.00245283	0	0	0.00306497	0.00654338	0.00475795	0.00196276	0.00600191	0.00329759	0.000990501	0.00061718	0.00654533	0.00729357	0.00144187	0.00241919	0.000565398	0.0222544	0.00013737	0.00511347	0.00412227	0.000313855	0.00115524	0.00254951	0.00364157	0.00141569	0.00695764	0.00222775	0.00508723	0.0105765	0.0018144	0.00236545	0.00417118	0.00200415	0.000591541	0.00318047	0.00165776	0.00369853	0.00356478	0.00321793
k__Bacteria;p__Firmicutes;c__Clostridia;o__Clostridiales;f__Lachnospiraceae;__;__	0.000397445	0.000354542	0	0	0.000608609	0	0.00093228	0.00636238	0	0.000648719	0	0	0	0.000475599	0.000166357	0.000581758	0.00196276	0	0	0	0.000168322	0.000401906	0	0	0.00349762	0.000888482	0	0.00027474	0.00101007	8.70903e-05	0.0010557	0.000713533	0	0.000328339	0.00221586	0.00138639	0.00283532	0.00418948	0.000282459	0	0.000545874	0	0	0.000250267	0.000493097	0	0	0	0
k__Bacteria;p__Firmicutes;c__Clostridia;o__Clostridiales;f__Lachnospiraceae;g__;s__	0	0	0	0	0	0.000902708	0	0	0	0	0	0	0	0	0	0	0	0	0.00172989	0	0	0	0	0	0	0	0	0	0	0	0	0	0	0	0	0	0	0	0.000125537	0	0.000323481	0	0	0	0	0	0	0	0
k__Bacteria;p__Firmicutes;c__Clostridia;o__Clostridiales;f__Lachnospiraceae;g__Blautia;s__producta	0	0	0	0	0	0	0	0	0	0	0	0	0	0	0	0	0	0	0	0	0	0	0	0	5.82937e-05	0	0	0	0	0	0	0	0	0	0	0	0	0	0	0	0	0	0	0	0	0	0	0	0
k__Bacteria;p__Firmicutes;c__Clostridia;o__Clostridiales;f__Lachnospiraceae;g__Catonella;s__	0	0	0	0.00229378	0	0	0	0.00193638	0.000353014	0	0	0	0	0.000528443	0	0	0.000557	0	0.00129741	0	0.000476912	0.000200953	0	0.00050152	0.000845259	0.00072694	0.000294582	0.000631903	0.00347211	0.000725753	0	0.000577622	0.000174624	0.000417885	0.00224664	0.0231836	0.000144659	0.000987521	0.0295013	0	0.000808702	0	0	0	0.00189842	0.00156462	0.00106042	0	0.000509506
k__Bacteria;p__Firmicutes;c__Clostridia;o__Clostridiales;f__Lachnospiraceae;g__Coprococcus;s__	0	0	0	0	0	0	0	0	0	0	0	0	0	0	0	0	0	0	0	0	0	0	0	0	0	0	0	0	0	0	0	0	0	0	0	0	0	0	0	0	0	0.00466384	0	0	0	0	0	0	0
k__Bacteria;p__Firmicutes;c__Clostridia;o__Clostridiales;f__Lachnospiraceae;g__Johnsonella;s__ignava	0	0	0.000169512	0	0	0	0	0.00039957	0.000176507	0.000374261	0	0	0.000385152	0	0	0	0	0	0	0	0	0	0	0	0.000320616	0.000888482	0	0	0	0	0	6.79556e-05	0	0.000626828	0	0	0.000115727	0.000329174	0.000125537	0	0	0	0.000529832	0	0	0	0	0	0
k__Bacteria;p__Firmicutes;c__Clostridia;o__Clostridiales;f__Lachnospiraceae;g__Lachnoanaerobaculum;s__orale	0.000340667	0	0	0	0	0	0.000802797	0.00470263	0.000706028	0.000424162	0.000673854	0.000298759	0.000144432	0.00129469	0.0024399	0	0.000848761	0.000765184	0	0.000253975	0.000252483	0.00149279	0.000853763	0.000156725	0.0018654	0.00344623	0.000241022	0.000247266	0.00176762	0.000464482	0.000485049	0.001529	0.000488946	0	0.00163112	0.00123235	0.00078116	0.00335159	0	0	0.000748049	0	0	0.000318522	0.00106016	0.000521542	0.0064401	0	0
k__Bacteria;p__Firmicutes;c__Clostridia;o__Clostridiales;f__Lachnospiraceae;g__Oribacterium;s__	0	0	0	0.000131073	0	0	0.00054383	0.00912863	0.00033095	0.000873275	0	0	0.000553657	0.000924776	0.00174675	0	0.000503952	0.00071736	0	0.00126987	0.00103798	0.00011483	0.000292719	0	0	0.00169619	0.000321363	0	0.0015151	0.000464482	0	0.00156298	0.000314323	0.00119396	0.00147724	0.00908858	0.0013598	0.00290271	0.000156922	0	0.00268893	0	0	0.000159261	0.00071499	0	0.00108628	0	0
k__Bacteria;p__Firmicutes;c__Clostridia;o__Clostridiales;f__Lachnospiraceae;g__Shuttleworthia;s__satelles	0.000965224	0	0	0	0	0	0	0.000276625	0	0	0	0	0	0	0	0	0	0	0	0	0	0	0	9.4035e-05	0.000116587	0	8.03406e-05	0	0.000915375	0	0	0.000203867	0.000104774	0	0	0	0	8.97747e-05	0	0.000428859	0	0	0	0	0	0	0.000206911	0	0.000107264
k__Bacteria;p__Firmicutes;c__Clostridia;o__Clostridiales;f__Peptococcaceae;g__Peptococcus;s__	0	0	0	0	0	0	0	0.00039957	0	0	0	0	0	0	0	0	0	0	0	0	0	0	0	0	0	0.000942329	0	5.49481e-05	0.000536599	0.000696723	0	0	0	0.000119396	0.000984828	0	0	0.00194512	0.00244798	0	0	0	0	0	0	0	0	0.000206987	0
k__Bacteria;p__Firmicutes;c__Clostridia;o__Clostridiales;f__Peptostreptococcaceae;g__;s__	0.000283889	0.00021818	0	0.000655365	0	0	0	0.000645459	0	0.00034931	0	0	0	0.000132111	0	0	0	0	0	0	0	0	0	0.00025076	0.000116587	0.000619245	8.03406e-05	0	0	0.00101605	0	0	0	0.000776073	0.000492414	0.00213094	0	0.000448873	0.000564919	9.89674e-05	0	0	0	0	0.000320513	0	0	0	0
k__Bacteria;p__Firmicutes;c__Clostridia;o__Clostridiales;f__Peptostreptococcaceae;g__Filifactor;s__	0	5.4545e-05	0.000678048	0.00334236	0	0	0	0.000676195	6.61901e-05	0	0.000431267	0	0.000192576	0	0	0	0.000238714	0.002989	0	0	0	0.000488029	0.000390291	0.000909005	0.000699525	0.00196543	0	0	0.00530286	0.00383197	0.000627711	0	0.00146684	0	0.000215431	0.00485237	0.000954751	0.00293264	0.0119261	0.000329891	0	0	0	0.003572	0.00421598	0	0	0.00119592	0.000429058
k__Bacteria;p__Firmicutes;c__Clostridia;o__Clostridiales;f__Peptostreptococcaceae;g__Peptostreptococcus;s__	0	0	0.000823344	0	0.000193648	0	0.00015538	0.0028892	0.00019857	0	0	0	0.00247942	0.000686977	0.000443619	0.00386453	0.000503952	0.00035868	0	0	0	0	0.000414685	9.4035e-05	0.000233175	0.000161542	0.000321363	0.000412111	0.00230422	0.00188696	0.000485049	0	0	0.000895469	0.000800172	0.0266752	0.000752228	0.000359099	0.00304428	0.000296902	0.00190045	0.00466384	0	0.0014106	0.0255424	0	0.00527623	0.000390975	0.000241345
k__Bacteria;p__Firmicutes;c__Clostridia;o__Clostridiales;f__Ruminococcaceae;__;__	0	0	0	0	0	0	0	0	0	0	0	0	0	0	0	0	0	0	0	0	0	0	0	0	0	0	0	0	0	0	0	0	0	0	0	0	0	0	0.000596303	0	0	0	0	0	0.000320513	0	0	0	0
k__Bacteria;p__Firmicutes;c__Clostridia;o__Clostridiales;f__Ruminococcaceae;g__;s__	0.000170334	0	0	4.3691e-05	0	0.0018656	0	0	0	9.98029e-05	0	0	0	0	0	0	0	0	0	0	0	0	0	0	0	0	0	8.24221e-05	0.000505035	0	0	0	0.000384172	0.000119396	0	0.000333761	8.67955e-05	0	0.00072184	9.89674e-05	0	0.0020199	0	0	0	0	0.000258639	0	0
k__Bacteria;p__Firmicutes;c__Clostridia;o__Clostridiales;f__Ruminococcaceae;g__Faecalibacterium;s__prausnitzii	0	0	0	0	0	0	0	0	0	0	0	0	0	0	0	0	0	0	0	0	0	0	0	9.4035e-05	0	0	0	0	0	0	0	0	0	0	0	0	0	0	0	0	0	0	0	0	0	0	0	0	0
k__Bacteria;p__Firmicutes;c__Clostridia;o__Clostridiales;f__Ruminococcaceae;g__Oscillospira;s__	0	0	0	0	0	0.00132397	0	0	0	0	0	0	0	0	0	0	0	0	0	0	0	0	0	0	0	0	0	0	0	0	0	0	0	0	0	0	0	0	0.000345228	0	0.000202175	0	0	0	0	0	0	0	0
k__Bacteria;p__Firmicutes;c__Clostridia;o__Clostridiales;f__Ruminococcaceae;g__Ruminococcus;s__	0	0	0	0	0	0	0	0	0	0	0	0	0	0	0	0	0	0	0	0	0	0	0	0	0	0.000161542	0	0	0	0	0	0	0	0	0	0	0	0	0	0	0	0	0	0	0	0	0	0	0
k__Bacteria;p__Firmicutes;c__Clostridia;o__Clostridiales;f__Veillonellaceae;__;__	0.00312278	0.0556359	0.00777334	0.0244451	0.056241	0.00134403	0.0381717	0.0163209	0.00547171	0.0156192	0.0180054	0.042641	0.00683645	0.0161439	0.0119777	0.00411386	0.0207681	0.00939742	0.00380214	0.00881292	0.0152892	0.0235976	0.00492743	0.00115977	0.00632487	0.00107695	0.0400096	0.0115666	0.00602885	0.00101605	0.0111276	0.00431518	0.0205707	0.0163871	0.0187117	0.0164056	0.0129325	0.0237903	0.00106707	0.015076	0.0179734	0	0.00642709	0.00900962	0.00739645	0	0.0181306	0.000252984	0.00504143
k__Bacteria;p__Firmicutes;c__Clostridia;o__Clostridiales;f__Veillonellaceae;g__;s__	0.0157275	0.00411814	0.0187916	0.00176949	0.000470289	0	0.0174285	0.0225603	0.0154444	0	0.00803235	0.00103208	0.000577729	0.00203451	0.0412288	0	0.00583523	0.0023912	0	0.000380962	0.00109409	0.00376069	0.0162215	0.00695859	0.000204028	0.0014808	0.0172732	0.000192318	0.017834	0.00371585	0.000970098	0.000203867	0.00373695	0.00856665	0.0382236	0.00102696	0.00512094	0.00499746	0.0044252	0.0131297	0.0121103	0.00379348	0.00276434	0.000819057	0.0179241	0	0.00618146	0.00669258	0.00230619
k__Bacteria;p__Firmicutes;c__Clostridia;o__Clostridiales;f__Veillonellaceae;g__Dialister;s__	0.018907	0.00632722	0.0108003	0.00749301	0.00157685	0.00230692	0.00126894	0.00817581	0.000838408	0.00518975	0.00102426	0.0012222	0.00137211	0.000951198	0.000194083	0.00176605	0.000716142	0.00595409	0.00616272	0.00162544	0.00171127	0.00149279	0.00246372	0.00771087	0.00180711	8.07711e-05	0.00326719	0.0064564	0.0334585	0.000638662	0.00687628	0.00169889	0.0156463	0.007313	0.000800172	0.0394352	0.00474482	0.00353114	0.011675	0.0186059	0.00903724	0	0	0.000796305	0.0524162	0.00150875	0.00470722	0.00358777	0.00530959
k__Bacteria;p__Firmicutes;c__Clostridia;o__Clostridiales;f__Veillonellaceae;g__Schwartzia;s__	0.000823279	0.00155453	0.000678048	0.00019661	0	0	0	0.000491778	0	0	0	0	0.00012036	0	0	0	0	0	0	0	0	0	0.000341505	0.00012538	0.000349762	0	0	0	0.00530286	0.000319331	0.000171194	0	0.000209548	0	0	0.00136072	0.000144659	0	0	0.000296902	0	0	0	0	0.00162722	0	0.000543141	0	0.000107264
k__Bacteria;p__Firmicutes;c__Clostridia;o__Clostridiales;f__Veillonellaceae;g__Selenomonas;s__	0.0220014	0.00482723	0.00883884	0.00137627	0.000359633	0.00286861	0.0245241	0.00614723	0.00266967	0.00149704	0.000512129	0.00230859	0.00353859	0.00322351	0.00102587	0.0015375	0.00122009	0.0162123	0	0.00111749	0.00213208	0.0053109	0.0238566	0.00147322	0.00285639	0.000484627	0.00372245	0.0020056	0.0116158	0.00534154	0.000656243	0.00421324	0.0193134	0.00614889	0.0079094	0.0207189	0.00896887	0.00475806	0.0168534	0.0116122	0.0073794	0.0047788	0.00518314	0.00202489	0.0198718	0.00163913	0.0577798	0.00016099	0.00962699
k__Bacteria;p__Firmicutes;c__Clostridia;o__Clostridiales;f__Veillonellaceae;g__Veillonella;__	0.057885	0.0116726	0.00314808	0.00744932	0.00395596	0.00182548	0.0210022	0.00900569	0.00926661	0.0370019	0.012372	0.0162959	0.0145636	0.0141623	0	0.00112196	0.0135802	0.0108321	0	0.010286	0.0181507	0.0157318	0.010172	0.00300912	0	0.00525012	0.00152647	0.00112644	0	0.000957993	0.00422278	0.0117223	0.0147033	0.00388037	0.0150802	0.0024647	0.0206863	0.00248377	0.000439381	0.0276449	0.0031135	0	0.0179682	0.000591541	0.00468442	0	0.0128802	0	0.00949291
k__Bacteria;p__Firmicutes;c__Clostridia;o__Clostridiales;f__Veillonellaceae;g__Veillonella;s__	0	0	0.00331759	0	0.00473055	0.00288867	0	0	0	0	0.00161725	0	0	0.000739821	0	0	0.00151186	0	0.00329759	0	0	0	0.000658617	0.000407485	0	0	0	0	0	0.000754783	0	0.0132174	0	0.000208943	0.000246207	0	0.000231455	0.00667325	0.00216552	0.000725761	0	0.00348146	0	0.0071895	0.00308185	0.00242144	0	0	0.0043174
k__Bacteria;p__Firmicutes;c__Clostridia;o__Clostridiales;f__Veillonellaceae;g__Veillonella;s__dispar	0.0877786	0.104154	0.0441216	0.127709	0.162001	0.0118957	0.0822478	0.0604272	0.0388757	0.1266	0.0851213	0.223417	0.0909922	0.0572304	0.0232345	0.025722	0.0664951	0.0503109	0.0175872	0.112054	0.089968	0.128983	0.0484693	0.0253895	0.0690781	0.0204351	0.0771538	0.0330787	0.0109214	0.015386	0.0241383	0.0422684	0.103761	0.141962	0.0543502	0.0334275	0.0917718	0.0724781	0.00495873	0.120311	0.06041	0.00256183	0.126561	0.0411804	0.0291174	0.0200607	0.0283209	0.0122812	0.0295782
k__Bacteria;p__Firmicutes;c__Clostridia;o__Clostridiales;f__Veillonellaceae;g__Veillonella;s__parvula	0	0	0	0	0	0	0	0	0	0	0	0	0	0	0	0	0	0	0	0.001981	0	0	0	0	0	0	0	0	0	0	0	0	0	0	0	0	0.00164911	0	0	0	0	0	0	0	0	0	0	0	0
k__Bacteria;p__Firmicutes;c__Clostridia;o__Clostridiales;f__[Mogibacteriaceae];g__;s__	0.00161817	0.00231816	0.00193728	0.0103329	0	0	0.000984074	0.0164746	0.0018092	0.000499014	0.000916442	8.14797e-05	0.00154061	0.00282717	0.00404802	0.000893414	0.00480081	0.00552367	0	0.00020318	0.000589126	0.000516737	0.002171	0.00329123	0.00166137	0.00212697	0.00195496	5.49481e-05	0.00154667	0.00214823	0.000970098	0.000747511	0.00502916	0.0014626	0.00258517	0.00834403	0.00107048	0.00412963	0.0123027	0.000296902	0.00768267	0	0.00059894	0.00245717	0.00162722	0	0.00139665	0	0.00281569
k__Bacteria;p__Firmicutes;c__Clostridia;o__Clostridiales;f__[Mogibacteriaceae];g__Anaerovorax;s__	0	0	0	0	0	0	0	0	0	0	0	0	0	0	0.000914964	0	0	0	0	0	0	0	0.000439078	0	0	0	0	0	0	0.000290301	0	0	0	0	0.000553965	0	0	0	0.00837963	0	0	0	0	0	0	0	0	0	0
k__Bacteria;p__Firmicutes;c__Clostridia;o__Clostridiales;f__[Tissierellaceae];g__;s__	0	0	0	0	0	0	0	0	0	0	0	0	0	0	0	0	0	0.000310856	0	0	0	0	0	0	0	0	0	0	0.000410341	0	0	0	0	0	0	0.00636714	0	0	0.000313844	0	0.00016174	0	0.000115181	0	0.000345168	0	0	0	0
k__Bacteria;p__Firmicutes;c__Clostridia;o__Clostridiales;f__[Tissierellaceae];g__Finegoldia;s__	0	0	0	0	0	0	0	0	0	0	0	0	0	0	0	0	0	0	0	0	0	0	0	0	0	0	0	0	0	0	0	0	0	0	0	0.00012837	0	0	0	0	0	0	0	0	0	0	0	0	0
k__Bacteria;p__Firmicutes;c__Clostridia;o__Clostridiales;f__[Tissierellaceae];g__Parvimonas;s__	0.00139106	0.00848174	0.0170965	0.018525	0.0028494	0.0168104	0.00054383	0.0270478	0.00392728	0.0017715	0.00544474	0.00233575	0.0038756	0.00192882	0.00202401	0.0118221	0.00692271	0.0213295	0	0.000990501	0.00117825	0.00367457	0.0106111	0.0131022	0.00268151	0.00471165	0.00650759	0.00642892	0.018055	0.000638662	0.00650536	0.00159696	0.026438	0.000925318	0.00107716	0.0101155	0.000376114	0.0100548	0.00307567	0.00191337	0.0415066	0.00535357	0	0.0111483	0.281361	0	0.0557883	0.0196638	0.00638224
k__Bacteria;p__Firmicutes;c__Clostridia;o__Clostridiales;f__[Tissierellaceae];g__Peptoniphilus;s__	0	0	0	0	0	0	0	0	0	0	0	0	0	0	0	0	0	0	0	0	0	0	0	0	0	0	0	0	9.4694e-05	0	0	0	0	0	0	0	0	0	0	0	0	0	0	0	0	0	0	0	0
k__Bacteria;p__Firmicutes;c__Clostridia;o__Clostridiales;f__[Tissierellaceae];g__ph2;s__	0	0	0	0	0	0	0	0	0	0	0	0	0	0	0	0	0	0	0	0	0	0	0	0	0	0	0	0	0	0	0	0	0	0	0	0	0	0	0	0	0	0	0	0	9.86193e-05	0	0	0	0
k__Bacteria;p__Firmicutes;c__Erysipelotrichi;o__Erysipelotrichales;f__Erysipelotrichaceae;g__;s__	0	0	0	0	0	0	0	0	0	0	0	0	0	0	0	0.00118429	0	0	0	0	0	0	0	0	0	0.000107695	0	0	0	0	0	0	0	0	0	0	0	0	0	0	0	0	0	0	0	0	0	0	0
k__Bacteria;p__Firmicutes;c__Erysipelotrichi;o__Erysipelotrichales;f__Erysipelotrichaceae;g__Asteroleplasma;s__anaerobium	0	0	4.8432e-05	0	0	0	0	0	0	0	0	0	0	0	0	0	0	0	0	0	0	0	0	0	0	0	0	0	0	0	0	0	0	0	0	0	0	0	0.000376612	0	0	0	0	0	0	0	0	0	0
k__Bacteria;p__Firmicutes;c__Erysipelotrichi;o__Erysipelotrichales;f__Erysipelotrichaceae;g__Bulleidia;s__	0.000113556	0	0	0.00225009	0	0	0	0.00116797	0	0.000174655	0	0	0	0	0	0	5.30476e-05	0	0	0	0	0	7.31797e-05	0	0.000262322	0	0	5.49481e-05	0	0.000319331	0	0.000169889	0	0	0	0.00084724	0	0.00110722	0.000188306	0	0.000363916	0	0	0.00159261	0.00231755	0	0.000569005	0.000183988	0
k__Bacteria;p__Firmicutes;c__Erysipelotrichi;o__Erysipelotrichales;f__Erysipelotrichaceae;g__Bulleidia;s__moorei	0.00249823	0.000763629	0.00232474	0	0.000414961	0	0.00603392	0.00393422	0.000661901	0.0015719	0.00118598	0.000325919	0	0.000132111	0.000859511	0.00120507	0.00387247	0.00205643	0	0.00231117	0.00106604	0.00155021	0.00209782	0.00075228	0.000320616	0.00358085	0.00160681	0.00109896	0.00227266	0.00142248	0.00125542	0.000475689	0.00157161	0.00322369	0.00243129	0.0100642	0.0006365	0.00146632	0.00182029	0.00178141	0.0103109	0	0	0.00122859	0.00924556	0	0.00600041	0.000367977	0.000241345
k__Bacteria;p__Firmicutes;c__Erysipelotrichi;o__Erysipelotrichales;f__Erysipelotrichaceae;g__Sharpea;s__	0	0	0	0	0.000221312	0	0	0	0	7.48522e-05	0	0	0	0	0	0	0	0	0	0	0	0	0	0	0	0	0	0.000192318	0	0.000145151	0	0.00105331	0	0	0	0.000282413	0	0	0.00125537	0	0.00024261	0	0	0	0.00120809	0	5.17277e-05	0	5.36322e-05
k__Bacteria;p__Fusobacteria;c__Fusobacteriia;o__Fusobacteriales;__;__;__	0.00959546	0.00199089	0	0.00353897	0	0.000100301	0.000647417	0.00387275	0.000772218	0.0086579	0	0.000923436	0.00108324	0.000581288	0.000859511	0.00295034	0.00816933	0.00602582	0.00154969	0.0029715	0.00269315	0.00132055	0.00385413	0.00278971	0.0060334	0.00780787	0.0020353	0.00315951	0.0108898	0.00534154	0.00405159	0.00788284	0.0062166	0.00510417	0.00486259	0.0327599	0.00488948	0.0101745	0.00282459	0.0125359	0.0023048	0	0.00209629	0.00623393	0.000246548	0	0.00703497	0.00177089	0.00485372
k__Bacteria;p__Fusobacteria;c__Fusobacteriia;o__Fusobacteriales;f__;g__;s__	0	0	0	0	0	0	0	0	0	0	0	0	0	0	0	0	0	0.000406504	0	0	0	0	0	0	0	0	0	0	0	0	0	0	0	0	0	0	0	5.98498e-05	0	0	0	0	0	0	0	0	0	0	0
k__Bacteria;p__Fusobacteria;c__Fusobacteriia;o__Fusobacteriales;f__Fusobacteriaceae;g__Fusobacterium;s__	0	0	0.0006054	0.00174764	0	0.00296891	0.000207173	0.00390349	0.00134587	0.00174655	0	0.000624677	0	0	0.00124768	0	0.00262586	0.0033955	0	0.000431757	0.000589126	0	0.00126845	0.00184936	0.000786966	0.000403855	0.00278514	0.0014836	0.00334585	0.000551572	0.00142661	0.000849444	0.00178116	0.00197003	0.0061244	0.00341463	0.00266173	0.00386031	0.0016006	0	0.00141523	0	0	0.00336723	0.00749507	0	0.00788848	0	0.000724035
k__Bacteria;p__Fusobacteria;c__Fusobacteriia;o__Fusobacteriales;f__Leptotrichiaceae;g__;s__	0.0301774	0.00886356	0.00893571	0.0280278	0.00622441	0.00200602	0.00476499	0.0467189	0.0156429	0.0280945	0.0109973	0.00578506	0.0119157	0.00668481	0.0556464	0.0086017	0.0189115	0.0549259	0.00664925	0.00774623	0.00844415	0.0075788	0.0120746	0.0204683	0.0202862	0.0554359	0.0187194	0.0122259	0.0105426	0.0351845	0.0129537	0.0171248	0.0536095	0.00829801	0.0429939	0.079846	0.0111098	0.0254062	0.0508427	0.00471745	0.0131414	0.00183926	0.0049067	0.0275749	0.0373274	0.00195578	0.0128543	0.0173869	0.0747902
k__Bacteria;p__Fusobacteria;c__Fusobacteriia;o__Fusobacteriales;f__Leptotrichiaceae;g__Leptotrichia;s__	0.00141945	0.00769084	0.00232474	0.00356082	0.000414961	0.00144433	0.00841642	0.0176118	0.0042141	0.00424162	0.00180593	0.00708873	0.0122527	0.000739821	0.00393712	0.00070642	0.00557	0.0230751	0.00473917	0.00289531	0.00179543	0.0119998	0.00558605	0.00570479	0.0112798	0.029993	0.00423127	0.00642892	0.000725987	0.0219468	0.00342388	0.0118243	0.00736912	0.0254015	0.0248361	0.0129397	0.0272249	0.0384834	0.00313844	0.00376076	0.0111803	0	0.000967519	0.0169727	0.00996055	0.00184402	0.0018622	0.00108093	0.000724035
k__Bacteria;p__Fusobacteria;c__Fusobacteriia;o__Fusobacteriales;f__Leptotrichiaceae;g__Streptobacillus;__	0	0	0	0	0	0	0	0	0	0	0	0	0	0	0	0	0	0	0	0	0	0	0	0	0	0	0	0	0	0	0	0	0	0	0	0	0	0	0	0	0	0	0	0	0	0	0	0	0
k__Bacteria;p__Fusobacteria;c__Fusobacteriia;o__Fusobacteriales;f__Leptotrichiaceae;g__Streptobacillus;s__	0	0	0	0	0	0	0	0	0	0	0	0	0	0	0	0	0	0	0	0	0	0	0	0	0	0	0.000669505	0	0	0.0072285	0	0	0	0	0	0	0	0	0	0	0	0	0	0	0	0	0	0	0
k__Bacteria;p__GN02;c__BD1-5;o__;f__;g__;s__	0	0	0.00012108	0	0	0	0	0	0	0	0	0	0.00012036	0	0	0	0	0	0	0	0	0	9.75729e-05	9.4035e-05	0	0	0	0	0	0.000290301	0	0	0	0	0	0	0.000173591	0	0	0	0	0	0	0	0	0	0	0.00287482	0
k__Bacteria;p__Proteobacteria;__;__;__;__;__	0	0	9.6864e-05	0	0	0	0	0	0	0	0	0	0	0	0	0	0	0	0	0	0	0	0	0	0	0	0	0	0	0	0	0	0	0	0	0	0	0	0	6.59783e-05	0	0	0	0	0	0	5.17277e-05	0	0
k__Bacteria;p__Proteobacteria;c__Alphaproteobacteria;__;__;__;__	0	0	0	0	0	0	0	0	0	0	0	0	0	0	0	0	0	0	0	0	0	0	0	0	0.000116587	0	0	0	0	0	0	0	0	0	0	0	0	0	0.000156922	0	0	0	0	0	0	0	0	0	0
k__Bacteria;p__Proteobacteria;c__Alphaproteobacteria;o__;f__;g__;s__	0	0	0	0.000851975	0	0	5.17933e-05	0	0	0	0	0	0	0	0	0	0	0	0	0	0	0	0	0	0	0	0	0	0	0	0	0	0	0	0	0	0	0	0.0026049	0	0	0	0	0	0	0	0	0	0
k__Bacteria;p__Proteobacteria;c__Alphaproteobacteria;o__Caulobacterales;f__Caulobacteraceae;__;__	0	0	0	0	0	0.00114343	0	0	0	0	0	0	0	0	0	0	0	0	0	0	0	0	0	0	0	0	0	0	0	0	0	0	0	0	0	0	0	0	0	0	0	0	0	0	0	0	0	0	0
k__Bacteria;p__Proteobacteria;c__Alphaproteobacteria;o__Caulobacterales;f__Caulobacteraceae;g__;s__	0	0	0	0	0	0	0	0	0	0	0	0	0	0	0	0	0	0	0	0	0	0	0	0	0	0.000107695	0	0	0	0	0	0	0	0	0	0	0	0	0	0	0	0	0	0	0	0	0	0	0
k__Bacteria;p__Proteobacteria;c__Alphaproteobacteria;o__Rhizobiales;__;__;__	0	0	0	0	0	0.00154463	0	0	0	0	0	0	0	0	0	0	0	0	0.00181998	0	0	0	0	0	0	0	0	0	0	0	0	0	0	0	0	0	0	0	0	0	0	0.0043354	0	0	0	0	0	0	0
k__Bacteria;p__Proteobacteria;c__Alphaproteobacteria;o__Rhizobiales;f__Bartonellaceae;g__;s__	0	0	0	0	0	0	0	0	0	0	0	0	0	0	0	0	0	0	0	0	0	0	0	0	0	0	0	0	0	0	0	0	0	0	0	0	0	0	9.41531e-05	0	0	0	0	0	0	0	0	0	0
k__Bacteria;p__Proteobacteria;c__Alphaproteobacteria;o__Rhizobiales;f__Methylobacteriaceae;g__;s__	0	0	0	0	0	0	0	0	0	0	0	0	0	5.28443e-05	0	0.00292957	0	0.00011956	0.00333363	0	0	0	0	0	0	0	0	0	0	0	0	0	0	0	0	0	0	0	0.000533534	0	0.00123327	0.000837521	0.000506796	0	0	0	0	0	0
k__Bacteria;p__Proteobacteria;c__Alphaproteobacteria;o__Rhizobiales;f__Phyllobacteriaceae;g__;s__	0.00249823	0.000245452	0.000460104	0.000589829	0.000193648	0.557091	0.000440243	0.000583986	0.000176507	0.000848325	0.00032345	0.00149379	0.00312936	0.000686977	0	0.52167	7.95714e-05	0.00573888	0.560339	0.00157464	0.000757448	0.000746397	0.000195146	0.000909005	0.00338104	0.018335	0.000535604	0.000824221	0.00129415	0.000435452	0.000427984	0.00220856	0.00216533	0.000776073	0.00113871	0.000410783	0.00225668	0.000927672	0.022785	0.000659783	0.089867	0.856948	0.298341	6.82547e-05	0.00261341	0.730698	0.00375026	0.00101194	0.00219892
k__Bacteria;p__Proteobacteria;c__Alphaproteobacteria;o__Rhodobacterales;f__Rhodobacteraceae;g__Paracoccus;s__	0	0	0	0	0	0	0	0	0	0	0	0	0	0	0	0	0	0	0	0	0	0	0	0	0	0	0	0	0	0	0	0	0	0	0	0	0.000173591	0	0	0	0	0	0	0	0	0	0	0	0
k__Bacteria;p__Proteobacteria;c__Alphaproteobacteria;o__Rickettsiales;f__;g__;s__	0	0	0	0	0	0	0	0	0	0	0	0	0	0	0	0	0	0	0	0	0	0	0	0	0	0	0	0	0	0	0	0	0	0	0	0	0	0	0	0	0	0	0	0	0.000813609	0	0	0	0
k__Bacteria;p__Proteobacteria;c__Alphaproteobacteria;o__Rickettsiales;f__mitochondria;__;__	0	0	0	0	0	0	0	0	0	0	0	0	0	0	0	0	0	0	0	0	0	0	0	0	0	0	0	0	0	0	0	0	0	0	0	0	0	0	0	9.89674e-05	0	0	0	0	0	0	0	0	0
k__Bacteria;p__Proteobacteria;c__Alphaproteobacteria;o__Rickettsiales;f__mitochondria;g__Oryza;s__sativa Indica Group	0.000141945	0	0	0	0	0	0	0	0	0	0	0	0	0	0	0	0	0	0	0	0	0	0	0	0	0	0	0	0	0	0	0	0	0	0	0	0	0	0	0	0	0	0	0	0	0	0	0	0
k__Bacteria;p__Proteobacteria;c__Alphaproteobacteria;o__Sphingomonadales;f__Erythrobacteraceae;g__;s__	0	0	0	0.000174764	0	0	0	0	0	0	0	0	0	0	0	0	0	0	0	0	0	0	0	0	0	0	0	0	0	0	0	0	0	0	0	0	0	0	0	0	0	0	0	0	0	0	0	0	0
k__Bacteria;p__Proteobacteria;c__Alphaproteobacteria;o__Sphingomonadales;f__Sphingomonadaceae;g__;s__	5.67779e-05	0	0	0.00019661	0	0.0113741	0	0	0	0	0	0	0	0.000132111	0	0.00101808	0	0	0	0	0	0	0	0	0	8.07711e-05	0	0	0	0	0	0	0	0	0	0	0	0	0.000219691	0	0.000930007	0.00318586	0	0	0	0.00188127	0	0	0
k__Bacteria;p__Proteobacteria;c__Alphaproteobacteria;o__Sphingomonadales;f__Sphingomonadaceae;g__Sphingomonas;s__echinoides	0	0	0	0	0	0	0	0	0	0	0	0	0	0	0	0	0	0	0	0	0	0	0	0	0	0	0	0	0	0	0	0	0	0	0	0	0	0	0	0	0.000222393	0	0	0	0	0	0	0	0
k__Bacteria;p__Proteobacteria;c__Betaproteobacteria;o__Burkholderiales;f__Alcaligenaceae;g__Sutterella;s__	0	0	0	0	5.53281e-05	0	0	0	0	0	0	0	0	0	0	0	0	0	0	0	0	0	0	0	8.74406e-05	0	0	0	0.000126259	0	0	0	6.98495e-05	0	0	0	0	0	0	0	0	0	0	0	0	0	0	0	0
k__Bacteria;p__Proteobacteria;c__Betaproteobacteria;o__Burkholderiales;f__Burkholderiaceae;__;__	0	0	0	0	0	0	0	0	0	0	0	0	0	0	0	0	0	0	0	0	0	0	0	0	0	0	0.00139257	0	0	0	0	0	0	0	0	0	0	0	0	0	0	0	0	0	0	0	0	0	0
k__Bacteria;p__Proteobacteria;c__Betaproteobacteria;o__Burkholderiales;f__Burkholderiaceae;g__;s__	0	0	0	0	0	0	0.00292632	0	0.00141206	0	0	0	0	0	0	0	0	0	0	0	0	0	0	0.00382409	0.00273981	0.00239621	0	0	0	0.000957993	0	0	0	0	0.00147724	0	0.00387687	0.00682287	0	0	0	0	0	0	0.000123274	0	0	0	0
k__Bacteria;p__Proteobacteria;c__Betaproteobacteria;o__Burkholderiales;f__Burkholderiaceae;g__Burkholderia;s__	0	0	0.000653832	0.000174764	0	0	0.0106435	0.00338097	0.0033095	0	0.00097035	0.00195551	0.00312936	0.0114936	0.00410347	0	0.00909766	0.000549976	0.00147761	0.000888911	0.0116423	0.00166504	0.00282961	0.0258283	0.00530473	0.0872597	0.00273158	0.00840706	0	0.0548088	0.0152077	0.169345	0.0107219	0.00689511	0.0286215	0	0.0576322	0.0345333	0	0	0.000363916	0	0	0.00241167	0	0	0	0.00140291	0.00246708
k__Bacteria;p__Proteobacteria;c__Betaproteobacteria;o__Burkholderiales;f__Comamonadaceae;__;__	0	0	0	0	0	0.00746239	0.00339246	0.00135239	0.0010811	0	0.00126685	5.43198e-05	0	0.000317066	0.00354895	0.00556825	0.000583523	0	0.0191369	0	0	8.61228e-05	0.000585437	0.00156725	0	0.000888482	0.00120511	0.000686851	0	0.0015386	0.000142661	6.79556e-05	0	0	0	0.00107831	0.00031825	8.97747e-05	0.000596303	9.89674e-05	0.00165784	0.00275889	0.00428473	0.00202489	0.000295858	0.0103004	0	0.000298981	5.36322e-05
k__Bacteria;p__Proteobacteria;c__Betaproteobacteria;o__Burkholderiales;f__Comamonadaceae;g__;s__	0.000312278	0	0	0	0	0	0	9.22084e-05	8.82535e-05	0	0	5.43198e-05	0	0	0	0.000893414	0	0	0.00309938	0	0	0	0	0	0	0	0	8.24221e-05	0	0	0	0	0	0.000447734	0	5.13479e-05	8.67955e-05	0	0	0	0.000465003	0	0	0	0	0.000745059	5.17277e-05	0	0
k__Bacteria;p__Proteobacteria;c__Betaproteobacteria;o__Burkholderiales;f__Comamonadaceae;g__Acidovorax;__	0	0	0	0	0	0	0	0	0	0	0	0	0	0	0	0	0	0	0	0	0	0	0	0	0	0	0	0	0	0	0	0	0	0	0	0	0	0	0	0	0	0.000213486	0	0	0	0	0	0	0
k__Bacteria;p__Proteobacteria;c__Betaproteobacteria;o__Burkholderiales;f__Oxalobacteraceae;g__;s__	0	0	0	0	0	0	0	0	0	0	0	0	0	0	0	0.00455018	0	0	0.00163979	0	0	0	0	0	0	0.000107695	0	0	0	0	0	0	0	0	0	0	0	0	0	0	0.000626744	0	0.00161253	0	0	0.00335277	0	0	0
k__Bacteria;p__Proteobacteria;c__Betaproteobacteria;o__Neisseriales;f__Neisseriaceae;__;__	0	0.000381815	0.000339024	0.00126704	0.000636273	0	0.000284863	0.000338097	4.41267e-05	0	0.00097035	0.000190119	0.000938809	0.0044125	0	0	0.00217495	0	0	0	0	0.000258368	0.000512258	0.000282105	0	0	0	0	0	0	0	0	0.000349247	0.00310429	0	0	0.00121514	0.00101745	0	0.0015175	0	0	0	0	0	0	0	0	0
k__Bacteria;p__Proteobacteria;c__Betaproteobacteria;o__Neisseriales;f__Neisseriaceae;g__;s__	0.0102484	0.000981809	0.0134399	0.00454387	0.00102357	0.0181545	0.0959731	0.109175	0.13355	0.0101549	0.117682	0.0136343	0.190025	0.141517	0.118086	0.0258467	0.13307	0.0140124	0.0365619	0.00271753	0.10436	0.0519607	0.038273	0.147478	0.0837973	0.128776	0.0567205	0.0403868	0	0.0623276	0.134958	0.0558255	0.00139699	0.0254313	0.067553	0.000154044	0.0651834	0.0505132	0.0273358	0.000725761	0.0142534	0	0.00534439	0.10625	0.00860454	0.0252016	0.0169408	0.207355	0.0444611
k__Bacteria;p__Proteobacteria;c__Betaproteobacteria;o__Neisseriales;f__Neisseriaceae;g__Kingella;s__	0	0	0	0	0	0	0	0	0	0	0	0	0	0	0	0	5.30476e-05	0	0	0	0	0	0	0	0	0	0	0	0	0	0	0	0	0	0	0	0	0	0	0	0	0	0	0	0	0	0	0	0
k__Bacteria;p__Proteobacteria;c__Betaproteobacteria;o__Neisseriales;f__Neisseriaceae;g__Kingella;s__denitrificans	0	0	0	0	0	0.00174524	0	0	0.00275792	0	0.000377358	0	0	0	0	0.00712653	0	0	0.00360393	0	0.000392751	0	0	0.00081497	0.000233175	0	0.000267802	0	0	0.000261271	0.00342388	0.0012232	0.000454022	0.000656677	0	0	0	0	0.000219691	0	0	0	0	0.00755352	0.000320513	0	0	0.00218486	0
k__Bacteria;p__Proteobacteria;c__Betaproteobacteria;o__Neisseriales;f__Neisseriaceae;g__Neisseria;__	0	0	0	0	0	0	0	0	4.41267e-05	0	0	0	0	0	0	0	0	0	0	0	0	0	0	0	0	0	0	0	0	0	0	0	0	0	0	0	0	0	0	0	0	0	0	0	0	0	0	0	0
k__Bacteria;p__Proteobacteria;c__Betaproteobacteria;o__Neisseriales;f__Neisseriaceae;g__Neisseria;s__cinerea	0	0	0	0	0	0	0	0	0	0	0	0	0.0160801	0	0	0.00164139	0	0	0	0	0	0	0	0	0	0	0	0	0	0.0148344	0	0	0	0	0	0	0	0	0.00455073	0	0	0	0	0.00288945	0.000246548	0.000745059	0	0	0
k__Bacteria;p__Proteobacteria;c__Betaproteobacteria;o__Neisseriales;f__Neisseriaceae;g__Neisseria;s__weaveri	0	0	0	0	0	0	0	0	0	0	0	0	0	0	0.000166357	0	0	0	0	0	0	0	0	0	0	0	0	0	0	0	0	0	0	0	0	0	0	0	0	0	0	0	0	0	0	0	0	0	0
k__Bacteria;p__Proteobacteria;c__Betaproteobacteria;o__Rhodocyclales;f__Rhodocyclaceae;g__Propionivibrio;s__	0	0	0	0	0	0	0	0.000153681	0	4.99014e-05	0	0	0	0	0	0	0	0	0	0	0	0	9.75729e-05	0	0	0	0	8.24221e-05	0	0	0	0	0.000384172	0	0	0	0	0	0	0	0	0	0	0	0	0	0	0	0
k__Bacteria;p__Proteobacteria;c__Deltaproteobacteria;__;__;__;__	0	0	0	0	0	0	0	0	0	0	0	0	0	0	0	0	0	0	0	0	0	0	0	0	0	0	0	0	0	0	0	0	0	0	0	0	0	0	0	0	0.000646961	0	0	0	0	0	0	0	0
k__Bacteria;p__Proteobacteria;c__Deltaproteobacteria;o__Desulfobacterales;f__Desulfobulbaceae;g__Desulfobulbus;s__	0.00252661	0.00010909	0.000145296	0.000371374	0	0	7.769e-05	0	4.41267e-05	0	0	0.000190119	0.000553657	0	0	0	0.000132619	0.000645624	0	0.000228577	0	0	0.000341505	6.269e-05	0	0.000646169	0	0	0	0	0	0	0.000628645	0	0	0.00308087	0	0	0.00109845	0.000692772	0	0	0	9.10063e-05	0	0	0.000103455	0	0.00034861
k__Bacteria;p__Proteobacteria;c__Deltaproteobacteria;o__Desulfovibrionales;f__Desulfomicrobiaceae;g__Desulfomicrobium;s__orale	0	0	0	0	0	0	0	0	0	0	0.000404313	0	0	0.00108331	0	0	0	0.000191296	0	0	0	0.000287076	0	0	0	0.00107695	0	0	0	0	0.0018546	0	0	0	0.000153879	0	0	0	0.00219691	0	0	0	0	0	0.000172584	0	0	0	0
k__Bacteria;p__Proteobacteria;c__Deltaproteobacteria;o__Desulfovibrionales;f__Desulfovibrionaceae;__;__	0	0	0	0	0	0	0	0.000276625	0	0	0	0	0	0	0	0	0	0	0	0	0	0	0	0	0	0	0	0	0	0	0	0	0	0	0	0	0	0	0	0	0	0	0	0	0	0	0	0	0
k__Bacteria;p__Proteobacteria;c__Deltaproteobacteria;o__Desulfovibrionales;f__Desulfovibrionaceae;g__;s__	0	0	0	0	0	0	0	0	0	0	0	0	0	0	0	0	0	0	0.0038562	0	0	0	0	0	0	0	0	0	0	0	0	0	0	0	0	0	0	0	0	0	0	0	0	0	0	0	0	0	0
k__Bacteria;p__Proteobacteria;c__Deltaproteobacteria;o__Desulfovibrionales;f__Desulfovibrionaceae;g__Bilophila;s__	0	0	0	0	0	0	0	0	0	0	0	0	0	0	0	0	0	9.5648e-05	0	0	0	0	0	0	0	0	0	0	0	0	0	0	0	0	0	0	0	0	0	0	0	0	0	0	0	0	0.000465549	0	0
k__Bacteria;p__Proteobacteria;c__Deltaproteobacteria;o__Desulfovibrionales;f__Desulfovibrionaceae;g__Desulfovibrio;s__	0	0	0	0	0	0	0	0	0	0	0	0	0	0	0	0	0	0.00332377	0	0	0	0	0	0	0.000349762	0	0	0	0	0	0	0	0	0	0	0	0	0	0.000659072	0	0	0	0	0	0.000147929	0	0	0	0
k__Bacteria;p__Proteobacteria;c__Deltaproteobacteria;o__GMD14H09;f__;g__;s__	0	0	0	0	0	0	0	0	0	0	0	0	0	0	0	0	0	0	0	0	0	0	0	0	0	0	0	0	0	0	0	0	0	0	0	0.000102696	0	0	0	0.000164946	0	0	0	0	0	0	0	0	0
k__Bacteria;p__Proteobacteria;c__Deltaproteobacteria;o__Myxococcales;f__;g__;s__	0	0	0	0	0	0	0	0	0	0	0	0	0	0	0	0	0	0	0	0	0	0	0.000243932	0	0	0	0	0	0	0	0	0	0	0	0	0	0	0	0	0	0	0	0	0	0	0	0	0	0
k__Bacteria;p__Proteobacteria;c__Epsilonproteobacteria;o__Campylobacterales;f__Campylobacteraceae;g__Campylobacter;s__	0.0133428	0.0106363	0.0123502	0.0143088	0.00918446	0.00569709	0.0214424	0.0406639	0.0137896	0.0269717	0.0157951	0.01597	0.0157431	0.0273734	0.0403139	0.000934968	0.0128375	0.0213773	0.00191008	0.0121654	0.0215732	0.034162	0.0235638	0.0134784	0.00868577	0.0184427	0.0218527	0.0182428	0.0348474	0.0187244	0.0279902	0.00910604	0.0221423	0.0215808	0.00926353	0.0448524	0.0221618	0.0147829	0.00552365	0.0285356	0.00865311	0	0.0121861	0.00691648	0.0071499	0	0.0117163	0.00942941	0.0298732
k__Bacteria;p__Proteobacteria;c__Epsilonproteobacteria;o__Campylobacterales;f__Campylobacteraceae;g__Campylobacter;s__rectus	0	0	0	0	0	0	0	0	0	0	0	0	0	0	0	0	0	0	0	0	0	0	0	0	0	0	0	0	0	0	0	0	0	0	0	0	0	0	0	0	0	0	0	0	0	0	0	0	0
k__Bacteria;p__Proteobacteria;c__Epsilonproteobacteria;o__Campylobacterales;f__Campylobacteraceae;g__Campylobacter;s__ureolyticus	0	0	0	0	0	0	0	0	0	0	0	0	0	0	0	0	0	0	0	0	0	0	0	0	0	0	0	0	0	0	0	0	0	0	0	0.0133248	0	0	0	0	0	0	0	0	0	0	0	0	0
k__Bacteria;p__Proteobacteria;c__Epsilonproteobacteria;o__Campylobacterales;f__Helicobacteraceae;g__;s__	0	0	0	0	0	0	0	0	0	0	0	0	0	0	0	0	0	0	0	0	0	0	0	0	0	0	0	0	0	0.000174181	0	0	0	0	0	0	0	0	0	0	0	0	0	0	0	0	0	0	0
k__Bacteria;p__Proteobacteria;c__Epsilonproteobacteria;o__Campylobacterales;f__Helicobacteraceae;g__Helicobacter;__	0	0	0	0	0	0	0	0	0	0	0	0	0	0	0	0	0	0	0	0	0	0	0	0	0.000145734	0	0	0	0.000347211	0	0	0	0	0.000208943	0	0.00174583	0	0	0.000439381	0	0	0	0	0	0	0	0	0	0
k__Bacteria;p__Proteobacteria;c__Gammaproteobacteria;__;__;__;__	0.000454223	0	0	0	0	0	0	0.00104503	0.000176507	0	0	0	0	0.00145322	0.000166357	0	0.000795714	0.00272597	0	0	5.61073e-05	0	0	0	0.000728672	0.000350008	0	0	0	0	0.000228258	0.000339778	0	0.00205958	0	0	0	0.000508723	0	0	0	0	0	0.000341274	0	0	0.000155183	0	0.000160897
k__Bacteria;p__Proteobacteria;c__Gammaproteobacteria;o__;f__;g__;s__	0	0	0	0	0	0	0.000362553	0	0.000110317	0	0	0	0.000216648	0	0	0	0	0	0.00151365	0.000177782	5.61073e-05	0	9.75729e-05	0.00175532	0.000233175	0.000134618	0	0	0	0.000406421	0	0.00135911	0	0.00256701	0.000769396	0	0.000115727	0.00104737	0.000156922	0	0	0	0	0	0	0	0	0.000114993	0
k__Bacteria;p__Proteobacteria;c__Gammaproteobacteria;o__Aeromonadales;f__Aeromonadaceae;g__Aeromonas;__	0	0	0	0	0	0	0	0	0	0	0	0	0	0	0	0	0	0	0	0	0	0	0	0	0	0	0	0	0	0.000232241	0	0	0	0	0	0	0	0	0	0	0	0	0	0	0	0	0	0	0
k__Bacteria;p__Proteobacteria;c__Gammaproteobacteria;o__Cardiobacteriales;f__Cardiobacteriaceae;g__Cardiobacterium;s__	0	0	0	0	0	0	0	0	0	0	0	0	0	0	0	0	0	0	0	0	0	0	0	0.00050152	0	0	0	0	0	0	0	0	0	0	0	0	0	0	0	0	0	0	0	0	0	0	0	0	0
k__Bacteria;p__Proteobacteria;c__Gammaproteobacteria;o__Cardiobacteriales;f__Cardiobacteriaceae;g__Cardiobacterium;s__valvarum	0	0	0	0	0	0	0	0.000860612	0.000154444	9.98029e-05	0	0	0.000770305	0.000951198	0	0	0.00021219	0.00184122	0	0	0	0	0.000341505	0.000219415	0.000349762	0	0.000348143	0	0	0.000203211	0	0	0.000908043	0	0.000553965	0.000102696	0.000347182	0.000299249	0.000564919	0	0	0	0	0	0.000123274	0	0	0	0
k__Bacteria;p__Proteobacteria;c__Gammaproteobacteria;o__Enterobacteriales;f__Enterobacteriaceae;__;__	0	0	0	0	0	0	0	0	0	0	0	0	0	0	0	0	0	0	0	0	0	0	0	0	0	0	0	0	9.4694e-05	0.000145151	0	0	0	0	0	0	0	0	0	0	0	0	0	0	0	0	0	0	0
k__Bacteria;p__Proteobacteria;c__Gammaproteobacteria;o__Enterobacteriales;f__Enterobacteriaceae;g__;s__	0	0	0	0	0	0	0	0	0	0	0	0	0	0	0	0	0	0	0	0	0	0	0	0	0	8.07711e-05	0	0	0	0	0	0	0	0	0	0	0	0	0	0	0	0	0	0	0	0.000745059	0	0	0
k__Bacteria;p__Proteobacteria;c__Gammaproteobacteria;o__Enterobacteriales;f__Enterobacteriaceae;g__Enterobacter;s__aerogenes	0	0	0	0	0	0	0	0	0	0	0	0	0	0	0	0	0	0	0	0	0	0	0	0	0	0	0	0	0	0	0	0	0	0	0	0	0	0	0	0	0	0	0	0	0	0	0	0	0
k__Bacteria;p__Proteobacteria;c__Gammaproteobacteria;o__Enterobacteriales;f__Enterobacteriaceae;g__Gluconacetobacter;s__	0	0	0	0	0	0	0	0	0	0	0	0	0	0	0	0	0	0	0	0	0	8.61228e-05	0	0	0.000204028	0.000323084	0.000107121	0	0	0	0	6.79556e-05	0	0	0	0	0	0	0.000627687	0	0	0.000968897	0.000161253	0	0	0.00298024	0	0	0
k__Bacteria;p__Proteobacteria;c__Gammaproteobacteria;o__Oceanospirillales;f__Halomonadaceae;g__Halomonas;s__	0	0	0	0	0	0	0	0	0	0	0	0	0	0	0	0.000872637	0	0	0.00230651	0	0	0	0	0	0	0	0	0	0	0	0	0	0	0	0	0	0	0	0	0	0	0	0	0	0	0	0	0	0
k__Bacteria;p__Proteobacteria;c__Gammaproteobacteria;o__Pasteurellales;f__Pasteurellaceae;__;__	0	0	0.000556968	0	0	0	0	0	0	0	0	0	0	0	0	0	0	0	0	0	0	0	0	0.000470175	0	0	0	0	0	0.00168375	0	0	0	0	0	0	0.000520773	0	0.000345228	0	0	0	0	0	0	0	0	0.00931441	0
k__Bacteria;p__Proteobacteria;c__Gammaproteobacteria;o__Pasteurellales;f__Pasteurellaceae;g__;s__	0	0.00730902	0.0642451	0.0210372	0.0477481	0.0105115	0.0793992	0.0441371	0.0812373	0.0945133	0.0956873	0.188517	0.127076	0.169445	0.0927441	0.0101184	0.0410058	0.0166428	0.0125597	0.0538934	0.126466	0.098955	0.118234	0.143936	0.0981375	0.0241775	0.0742883	0.119622	0.000915375	0.117049	0.258816	0.0663246	0.00261936	0.124202	0.102022	0.00130937	0.0637368	0.0359398	0.0949377	0.00626794	0.00780397	0	0.00909929	0.04002	0.0134369	0.00381843	0	0.234976	0.0903167
k__Bacteria;p__Proteobacteria;c__Gammaproteobacteria;o__Pasteurellales;f__Pasteurellaceae;g__Aggregatibacter;s__	0	0.00651812	0.000435888	0	0	0	0.00015538	0	0.000573648	0	0.00137466	0	0	0.00396333	0.000249536	0	0	0.00930177	0	0	0	0	0.000317112	0.00075228	0.00273981	0.000969253	0.0077127	0	0	0.00171278	0	0	0	0	0	0.000102696	0.000810091	0.00475806	0.00429966	0.000527826	0	0	0	0	0	0	0	0	0.00117991
k__Bacteria;p__Proteobacteria;c__Gammaproteobacteria;o__Pasteurellales;f__Pasteurellaceae;g__Haemophilus;s__	0.000312278	0	0.0101707	0.000371374	0.000442625	0.00822467	0.00258967	0	0.0233651	0	0.0410512	0	0.000457368	0.00898354	0.00404802	0.00274257	0.0140311	0	0.000919002	0	0.00336644	0.000401906	0	0.00642573	0.00664549	0.0176619	0.00918561	0.109457	0.00220953	0.0252852	0.0573214	0.00788284	0	0	0.00800172	0	0.00474482	0.000329174	0.00611995	0.000956685	0.00131414	0	0.0153882	0.0117853	0.0010355	0.000707806	0	0.0225846	0.0276742
k__Bacteria;p__Proteobacteria;c__Gammaproteobacteria;o__Pseudomonadales;f__Moraxellaceae;g__Acinetobacter;s__	0	0	0	0	0	0	0	0	0	0	0	0	0	0	0	0	0	0	0	0	0	0	0	0	0	0	0	0	0	0.00011612	0	0	0	0	0	0	0	0	0	0	0.000303263	0	0	0	0	0	0	0	0.000134081
k__Bacteria;p__Proteobacteria;c__Gammaproteobacteria;o__Pseudomonadales;f__Moraxellaceae;g__Acinetobacter;s__venetianus	0	0	0	0	0	0	0	0	0	0	0	0	0	0	0	0	0	0	0	0	0	0	0	0	0	0	0	0	0	0	0	0	0	0	0	0	0	0	0	0	0	0.000279174	0	0	0	0	0	0	0
k__Bacteria;p__Proteobacteria;c__Gammaproteobacteria;o__Pseudomonadales;f__Moraxellaceae;g__Enhydrobacter;s__	0	0	0	0	0	0	0	0	0	0	0	0	0	0	0	0	0	7.1736e-05	0	0	0	0	0	0	0	0	0	0	0	0	0	0	0	0	0	0	5.78637e-05	0	0	0	0.0016174	0	0	0	0	0	0	0	0
k__Bacteria;p__Proteobacteria;c__Gammaproteobacteria;o__Pseudomonadales;f__Pseudomonadaceae;g__;s__	0	0	0	0	0	0	0	0	0	0	0	0	0	0	0	0	0	0	0	0	0	0	0	0	0	0	0	0	0	0	0	0	0	0	0	0	0	0	0	0	0	0	0	0	0	0	0	0	0
k__Bacteria;p__Proteobacteria;c__Gammaproteobacteria;o__Pseudomonadales;f__Pseudomonadaceae;g__Pseudomonas;__	0	0	0	0	0	0	0	0	0	0	0	0	0	0	0	0	0	0	0	0	0	0	0	0	0.000116587	0.000780787	0	0.000109896	0	0	0	0	0	0.000119396	0	0	0	0	0.000470765	0	0	0	0	0	0	0	0	0	0
k__Bacteria;p__Proteobacteria;c__Gammaproteobacteria;o__Pseudomonadales;f__Pseudomonadaceae;g__Pseudomonas;s__	0.000227111	0	0	8.7382e-05	0.000110656	0.0297894	0.00023307	0	0	7.48522e-05	0	0	0.000409224	0	5.54524e-05	0.0377727	0	0.000406504	0.0325435	0.00010159	0	0.00011483	0	0.000219415	0.000262322	0.00280006	8.03406e-05	0	0.000284082	0	5.70646e-05	0.000441711	0.000454022	0	0	0	0.000347182	0.000209474	0.00147507	0.000131957	0	0	0	0.0799718	0.00394477	0.00767411	0.000543141	0	0.000375426
k__Bacteria;p__Proteobacteria;c__Gammaproteobacteria;o__Pseudomonadales;f__Pseudomonadaceae;g__Pseudomonas;s__caeni	0	0	0	0	0	0.000220662	0	0	0	0	0	0	0	0	0	0.000477872	0	0	0.000414452	0	0	0	0	0	0	0	0	0	0	0	0	0	0	0	0	0	0	0	0	0	0	0	0	0.00102382	0	0	0	0	0
k__Bacteria;p__Proteobacteria;c__Gammaproteobacteria;o__Xanthomonadales;f__Xanthomonadaceae;g__Stenotrophomonas;s__geniculata	0	0	0	0	0	0.00194584	0	0	0	0	0	0	0	0	0	0.00814461	0	0.00011956	0.00553203	0	0	0	0	0	0	8.07711e-05	0	0	0	0	0	0	0	0	0	0	0	0	0.000251075	0	0.000485221	0	0.00117484	0	0	0.00935049	0.000155183	0	0
k__Bacteria;p__SR1;c__;o__;f__;g__;s__	0	0	0.0037777	0	0	0.00108325	0	0	0.00388315	0	0	0	0	0.000898354	0.00138631	0	0.000106095	0	0.000630687	0	0	0	0.0111965	0.00018807	0.000320616	0	0.00259768	0	0	0.00304816	0	0	0	0.000208943	0	7.70218e-05	8.67955e-05	0.000149624	0.00681041	0.000164946	0	0	0	0	0.00512821	0	0	0.00174789	0.00112628
k__Bacteria;p__Spirochaetes;c__Spirochaetes;o__;f__;g__;s__	0	0	0	0	0	0	0	0	0	0	0	0	0	0	0	0	0	0	0	0	0	0	0	0	0	0	0	0	0	0	0	0	0	0	0	0	0	0	0.00276182	0	0	0	0	0	0	0	0	0	0
k__Bacteria;p__Spirochaetes;c__Spirochaetes;o__Sphaerochaetales;f__Sphaerochaetaceae;g__Sphaerochaeta;s__	0	0	0	0	0	0	0	0	0	0	0	0	0	0	0	0	0	0.000813008	0.00129741	0	0.000168322	0	0	0	0	0	0	0	0	0	0.00037092	0	0	0	0	0	0	0	6.27687e-05	9.89674e-05	0.000101088	0	0	0	0	0	0	0	0
k__Bacteria;p__Spirochaetes;c__Spirochaetes;o__Spirochaetales;f__Spirochaetaceae;g__Treponema;s__	0.0168062	0.0169089	0.0219397	0.0508563	0.00218546	0.00200602	0.00106176	0.011188	0.00280205	0.000474064	0.00242588	0.00100492	0.000457368	0.00288002	0.00388166	0	0.00469471	0.0335725	0.00281106	0.00170163	0.00123436	0.00071769	0.0319795	0.0188384	0.0188289	0.00667708	0.00147291	0.00824221	0.104069	0.0108573	0.00405159	0	0.0245172	0.0116411	0.000677069	0.0598973	0.0220171	0.0060149	0.0472962	0.0159667	0.00293154	0	0	0.00261643	0.0101085	0	0.000620732	0.0047147	0.0439248
k__Bacteria;p__Spirochaetes;c__Spirochaetes;o__Spirochaetales;f__Spirochaetaceae;g__Treponema;s__amylovorum	0	0	0.0168786	0.0132384	0	0	0	0	0.00013238	0	0	0	0	0	0	0.00124662	0	0	0.00147761	0	0	0	0.00482986	0.00567345	0.00693696	0	0	0	0.0370253	0.00261271	0	0	0	0.00161184	0	0.0180745	0	0.00155609	0.0142171	0.00277109	0	0	0	0.003663	0.000443787	0	0	0	0.0242418
k__Bacteria;p__Spirochaetes;c__Spirochaetes;o__Spirochaetales;f__Spirochaetaceae;g__Treponema;s__socranskii	0.00584812	0.000981809	0	0.00203163	0.00027664	0	0.00015538	0.000491778	0.000242697	0.00102298	0.000539084	0.000135799	0.000312936	0	0	0	0	0.00387374	0	0.000279372	0.000392751	0	0.002171	0.00081497	0.000582937	0.000430779	0.000642725	0.00288477	0.0231369	0	0.00313855	0	0.00726435	0.00205958	0.000307759	0.00477535	0.00269066	0.00254362	0.00185168	0.00197935	0.000465003	0	0.000668049	0.000614293	0	0	0.00589696	0	0
k__Bacteria;p__Synergistetes;c__Synergistia;o__Synergistales;f__Dethiosulfovibrionaceae;g__Jonquetella;s__anthropi	0	0	0	0	0	0	0	0	0	0	0	0	0	0	0	0	0	0	0	0	0	0	0	0	0	0	0	0	9.4694e-05	0	0	0	0	0	0	0	0	0	0	0	0	0	0	0	0	0	0	0	0
k__Bacteria;p__Synergistetes;c__Synergistia;o__Synergistales;f__Dethiosulfovibrionaceae;g__Pyramidobacter;s__piscolens	0.000823279	0	9.6864e-05	0	0	0	0	0	0	0	0	0	0	0	0	0	0	0.00102822	0	0	0	0	0	0	0	0	0	0.000851695	0	0	0	0	0.00122237	0	0	0.000385109	0	0	0	0	0.000545874	0	0	0	0	0	0	0	0
k__Bacteria;p__Synergistetes;c__Synergistia;o__Synergistales;f__Dethiosulfovibrionaceae;g__TG5;s__	0.00164656	0.000245452	0.00012108	0.00740563	0.000580945	0	0	0.000799139	0	0.000299409	0.000485175	0	0.000168504	0.00383122	0	0.00164139	0	0.00674319	0	0.000177782	0.000280536	0.000172246	0.00124405	0.00805567	0.00122417	0.000323084	8.03406e-05	0.000247266	0.0207695	0.00296107	0.00325268	0.000339778	0.00118744	0.00110441	0.000153879	0.00498074	0.00104155	0.00356106	0.00486458	0.00075875	0.000667179	0	0	0.00029577	0.00273669	0	0.000206911	0	0.0048269
k__Bacteria;p__TM7;c__TM7-3;o__;f__;g__;s__	0.00562101	0.0190089	0.0108003	0.0191804	0.00121722	0.00254764	0.0196038	0.0158291	0.031352	0.00137229	0.00490566	0.000244439	0.000649945	0.0118371	0.022985	0	0.0105034	0.00435198	0	0.000838117	0.00415194	0.00488029	0.0376387	0.00510924	0.00545046	0.00263852	0.0333146	0.000686851	0.00577633	0.00232241	0.00305296	0.0009174	0.00408619	0.011462	0.0346536	0.00169448	0.0119199	0.0111321	0.0179519	0.0186059	0.000646961	0	0.00225754	0.003572	0.0202416	0.00219793	0.00462963	0.00172489	0.00407605
k__Bacteria;p__TM7;c__TM7-3;o__CW040;f__;g__;s__	0	0	0	0	0	0	0.00160559	0.000184417	0.00461124	0	0	0	0	0	0.00230127	0	0.00076919	0.00143472	0	0	0	0	0.00136602	9.4035e-05	0.0009327	0.000323084	0.00160681	0	0	0.00316428	0	6.79556e-05	0	0.000328339	9.23276e-05	0	0.00297998	0.00284286	0.000470765	0.000329891	0	0	0	0	0.0030572	0	0	0.000436972	0.00370062
k__Bacteria;p__TM7;c__TM7-3;o__CW040;f__F16;g__;s__	0.000369056	0.00130908	0.00203414	0.00425987	0	0.00192578	0.000181277	0.00427232	0.00271379	0	0.000485175	0	0.00012036	0	0.00537888	0	0.00570262	0.000263032	0	0.00010159	0.00274926	0.00249756	0.00248811	0.00068959	0.000378909	0.000323084	0.00289226	0	0.000536599	0.000580602	0.00145515	0.000271822	0	0.00492508	0.00113871	0.00084724	0.00176484	0.00116707	0.00307567	0.00108864	0.00153653	0.00162578	0	0.0028212	0.000493097	0.00158325	0.000879371	0.00048297	0.00123354
k__Bacteria;p__TM7;c__TM7-3;o__I025;f__Rs-045;g__;s__	0.0124627	0.000136362	0.00593292	0.000589829	0	0	0.000492037	0.00264331	0.000661901	0.000798423	0	0.000380238	0.000794377	0.00177029	0	0	0.000238714	0.00224773	0	0.000863514	0.000561073	0	0.00458593	0.000407485	0.00102014	0	0.00104443	0	0	0.000522542	0	0	0.00213041	0.00110441	0	0.00213094	0.00222775	0.000688272	0.00103568	0.0130307	0.000181958	0	0	0.000113758	0.000345168	0	0.00245707	0	0.000804484
k__Bacteria;p__Tenericutes;c__Mollicutes;o__Acholeplasmatales;f__Acholeplasmataceae;g__Acholeplasma;s__	0	0	0	0	0	0	0	0	0	0	0	0	0	0	0	0	0	0	0	0	0	0	0	0	0	0	0	0	0	0	0	0	0	0	0	0	0	0	0.00128676	0	0	0	0	0	0	0	0	0	0
k__Bacteria;p__Tenericutes;c__Mollicutes;o__Mycoplasmatales;f__Mycoplasmataceae;g__Mycoplasma;s__	0	0.000245452	0.0101707	0.00602936	0.00130021	0	0	0.000860612	0.00013238	0.00274458	0.00140162	8.14797e-05	0.00917144	0.00803234	0.00058225	0.00157906	7.95714e-05	0.00934959	0.00120732	0	0	0	0.00170753	0.00539134	0.00297298	0	8.03406e-05	0.000522007	0.00148354	8.70903e-05	0.00202579	0	0.0119093	0.000925318	0	0.00816431	0.000462909	0.0001197	0.000659072	6.59783e-05	0.000262828	0.00139587	0	0.00313972	0.0012574	0	0.0113542	0.00177089	0.00670403
k__Bacteria;p__Tenericutes;c__Mollicutes;o__RF39;f__;g__;s__	0	0	0.000314808	0	0	0	0.00046614	0.000768403	0.000838408	0	0	0	0	0	0.0024399	0	0.000397857	0	0	0	0	0	0.00424442	0	0.000116587	0	0	0	0	0	0	0	0	0	0	0	0	0.0001197	0.00050215	0	0	0	0	0.000159261	0.0010355	0	0	0.00032198	0.000294977
[truncated: 12 more columns]

## Sheet: Supplementary Table 4
Supplementary Table 4
Clinical characteristics of the study population for NGS.
Characteristics	Control	OPMDs	OSCC
Number of patients	20	20	20
Age (years)
Range	25-81	39-81	41-81
Mean ±SD	51.2 ±13.4	62.7 ±13.9	63.3 ±12.6
Gender
Male	8 (40.0%)	9 (45.0%)	10 (50.0%)
Female	12 (60.0%)	11 (55.0%)	10 (50.0%)
Number of teeth present1	28	26	24.5
PD (mm)2	2.62	2.85	2.98
BOP (%)3	4.56	23.73	30.38
Number of oral bacteria (cfu/ml)4	0.52×107	1.46×107	1.99×107
1, 2, 3, 4 These values represent the median.
3 Percentage of sites with BOP.
